# Supplementary material for: Perturbing local steroidogenesis to improve breast cancer immunity
Source: Nat Commun. 2025 Apr 26;16:3945. doi: 10.1038/s41467-025-59356-3 (PMC12033260; doi:10.1038/s41467-025-59356-3)
Supplement: Supplementary file 2 — Supplementary Data 1 [file 41467_2025_59356_MOESM2_ESM.xlsx]

## Sheet: Sheet1
Patient ID	Sex	Age	Menopause Status	BMI	Histologic Grade	Lymphovascular Invasion	Primary Tumor Stage	Regional Lymph Node Stage	Distant Metastasis	ER	PR	HER2	Ki-67	AR	Surgery Type
P-1	Female	30-50	Pre	21.48	2	Yes	1	0	0	0	0	1+	+15-20%	3+,90%	Mastectomy
P-2	Female	50-75	Post	24.22	3	No	2	0	0	0	0	0	+60%	2+,80%	Mastectomy
P-3	Female	30-50	Post	25.41	3	No	1	0	0	0	0	1+	+70%	-	Mastectomy
P-4	Female	30-50	Pre	26.37	2	No	1	1	0	0	0	2+/FISH-	+40%	2+,90%	Mastectomy
P-5	Female	30-50	Post	20.55	3	Yes	1	0	0	0	0	1+	+40%	3+,>90%	Mastectomy
P-6	Female	30-50	Pre	25.10	3	Yes	3	1mi	0	0	0	1+	+30-40%	3+,90%	Mastectomy
P-7	Female	30-50	Pre	26.95	2	Yes	3	0	0	0	0	0	+70%	-	Mastectomy
P-8	Female	30-50	Pre	31.25	3	No	2	0	0	0	0	2+/FISH-	+60-70%	2+,90%	Mastectomy
P-9	Female	50-75	Post	27.68	3	No	1	0	0	0	0	2+/FISH-	+30%	3+,>90%	Mastectomy
P-10	Female	50-75	Post	26.67	2	Yes	1	2	0	0	0	1+	+5%	2+,90%	Lumpectomy
P-11	Female	30-50	Pre	17.58	3	Yes	2	2	0	0	0	0	+70%	-	Mastectomy
P-12	Female	50-75	Pre	20.24	3	No	1	0	0	0	0	0	+80%	-	Lumpectomy
P-13	Female	30-50	Pre	17.83	3	No	1	1mi	0	0	0	1+	+70-80%	1+,30%	Lumpectomy
P-14	Female	30-50	Post	26.71	2	Yes	2	1	0	+<1%	0	1+	+70%	-	Mastectomy
P-15	Female	50-75	Post	22.66	3	No	1	0	0	0	0	0	+80%	-	Mastectomy
P-16	Female	50-75	Post	20.82	2	No	1	0	0	0	0	0	+60-70%	-	Lumpectomy
Primary Tumor/Regional Lymph Node/Distant Metastasis stage according to American Joint Committee on Cancer (AJCC) TNM staging system for breast cancer
mi：Micrometastasis
FISH: Fluorescence In Situ Hybridization
