# Supplementary material for: Perturbing local steroidogenesis to improve breast cancer immunity
Source: Nat Commun. 2025 Apr 26;16:3945. doi: 10.1038/s41467-025-59356-3 (PMC12033260; doi:10.1038/s41467-025-59356-3)
Supplement: Supplementary file 3 — Supplementary Data 2 [file 41467_2025_59356_MOESM3_ESM.xlsx]

## Sheet: GCvsMock
	log2FoldChange	pvalue	padj	genes
SLC30A2	11.2458	7.67395e-31	9.35583e-29	SLC30A2
ROR2	10.4875	5.68966e-26	4.54862e-24	ROR2
ZBTB16	10.3978	1.87328e-25	1.46556e-23	ZBTB16
NNMT	9.80392	1.60375e-35	2.55032e-33	NNMT
SPRY1	9.62499	9.28656e-28	8.65366e-26	SPRY1
FLRT2	9.5651	2.10719e-24	1.5344e-22	FLRT2
IL1RL1	9.38675	2.73079e-21	1.5606e-19	IL1RL1
IL1R2	8.84101	3.06618e-80	7.47637e-77	IL1R2
VSIG4	8.80632	5.29052e-16	1.49594e-14	VSIG4
RASSF6	8.62091	1.34608e-20	7.24012e-19	RASSF6
ABLIM3	8.38138	4.35531e-17	1.40658e-15	ABLIM3
GPRC5B	8.31775	2.56519e-15	6.73766e-14	GPRC5B
PDK4	8.24333	4.59098e-25	3.51654e-23	PDK4
FCGR2C	8.00231	8.28181e-12	1.39108e-10	FCGR2C
PID1	7.98497	3.92138e-15	1.00649e-13	PID1
HTRA3	7.91022	3.06818e-25	2.375e-23	HTRA3
TRIM71	7.88984	1.23841e-13	2.62199e-12	TRIM71
AGRP	7.76223	6.4349e-15	1.59025e-13	AGRP
CD163	7.66247	3.24405e-16	9.40702e-15	CD163
TMIGD3	7.61995	4.20026e-19	1.83981e-17	TMIGD3
TFAP4	7.58436	3.67075e-14	8.23666e-13	TFAP4
SP6	7.52674	7.65746e-11	1.10919e-09	SP6
PEAK3	7.51102	4.56492e-12	7.99817e-11	PEAK3
SAA1	7.43859	1.37579e-47	6.49285e-45	SAA1
KRT16	7.31613	2.36538e-11	3.70905e-10	KRT16
FSTL3	7.27543	5.08844e-58	3.9181e-55	FSTL3
CD24	7.22419	1.0191e-13	2.18614e-12	CD24
SPTBN1	7.20426	5.06908e-09	5.59703e-08	SPTBN1
OR2B11	7.17281	5.94098e-11	8.77058e-10	OR2B11
FCGR2B	7.1646	1.17483e-28	1.18536e-26	FCGR2B
NLRP3	7.14117	1.59614e-12	3.00923e-11	NLRP3
GLIS3	7.13109	1.64303e-10	2.26129e-09	GLIS3
FPR1	7.03684	1.90834e-52	1.07381e-49	FPR1
FPR2	6.99055	3.04355e-27	2.69862e-25	FPR2
ABHD12B	6.97079	4.80028e-10	6.19843e-09	ABHD12B
RAI14	6.92512	7.0315e-11	1.02871e-09	RAI14
SIGLEC12	6.87854	4.15237e-09	4.64088e-08	SIGLEC12
TIMP4	6.84254	2.56737e-62	2.0867e-59	TIMP4
NKG7	6.83457	9.12094e-13	1.76741e-11	NKG7
TFCP2L1	6.81117	1.33055e-08	1.35676e-07	TFCP2L1
CLDN4	6.70958	4.51397e-07	3.60521e-06	CLDN4
ADGRG1	6.66037	1.14511e-09	1.39842e-08	ADGRG1
SIGLEC10	6.62294	5.66899e-45	2.07343e-42	SIGLEC10
FCRL6	6.49094	2.36719e-08	2.34158e-07	FCRL6
MT1A	6.46708	1.3402e-09	1.62042e-08	MT1A
CA12	6.46475	1.1533e-13	2.45244e-12	CA12
F2RL3	6.40659	5.37093e-09	5.8951e-08	F2RL3
ARL4D	6.33281	1.79401e-42	5.46801e-40	ARL4D
CD79B	6.31296	1.54224e-13	3.23252e-12	CD79B
SHROOM2	6.28023	9.48351e-07	7.13336e-06	SHROOM2
IMPA2	6.27791	5.8023e-19	2.46051e-17	IMPA2
PVT1	6.27195	4.03698e-15	1.03073e-13	PVT1
RAB3IL1	6.23864	9.84857e-08	8.76427e-07	RAB3IL1
FLRT2-AS1	6.23834	4.65789e-08	4.38513e-07	FLRT2-AS1
DIPK1C	6.19516	8.71431e-09	9.23844e-08	DIPK1C
MFGE8	6.18906	5.89436e-16	1.65835e-14	MFGE8
LRRC25	6.07726	4.26424e-43	1.41786e-40	LRRC25
LINC02289	6.04524	1.78881e-07	1.52153e-06	LINC02289
EPHA2	6.02224	1.3629e-06	9.91012e-06	EPHA2
ERICD	5.98135	6.17958e-07	4.82172e-06	ERICD
HPGD	5.97456	3.38391e-09	3.83474e-08	HPGD
DNER	5.96974	1.9865e-06	1.39321e-05	DNER
TBXAS1	5.9618	2.38874e-76	4.99246e-73	TBXAS1
MAP1LC3C	5.95228	9.55653e-08	8.52513e-07	MAP1LC3C
GNG12-AS1	5.924	6.33177e-08	5.83428e-07	GNG12-AS1
ADORA3	5.92229	5.38121e-05	0.000280168	ADORA3
IL18R1	5.90739	1.65176e-11	2.65551e-10	IL18R1
HSPA7	5.85579	4.3667e-14	9.75342e-13	HSPA7
THBS1	5.83081	2.73083e-08	2.67955e-07	THBS1
TRIM15	5.82748	0.00024401	0.00108165	TRIM15
AR	5.77868	2.59433e-07	2.15563e-06	AR
TMEM236	5.73916	3.44215e-47	1.52602e-44	TMEM236
LINC02940	5.72051	1.12796e-24	8.37665e-23	LINC02940
DNMBP	5.68225	1.0507e-13	2.24733e-12	DNMBP
PDE2A	5.67051	6.55602e-07	5.07753e-06	PDE2A
LYPD3	5.65748	2.88739e-64	2.64016e-61	LYPD3
FRMD4A	5.65456	1.02515e-16	3.16412e-15	FRMD4A
SRPX	5.63024	6.41695e-06	4.05354e-05	SRPX
TFAP2C	5.60112	1.99723e-06	1.39913e-05	TFAP2C
KCNG2	5.60001	5.26203e-05	0.000274255	KCNG2
DDIT4	5.58798	4.78385e-17	1.52812e-15	DDIT4
MERTK	5.58721	5.96699e-46	2.42492e-43	MERTK
MS4A4E	5.56534	0.000123228	0.000588776	MS4A4E
OLFML2B	5.56364	1.70127e-16	5.03837e-15	OLFML2B
GJA1	5.52255	1.62804e-15	4.37031e-14	GJA1
SLCO4A1	5.51521	4.22415e-39	8.70414e-37	SLCO4A1
STK32B	5.51123	0.000146201	0.000686875	STK32B
FOLR2	5.50385	5.60979e-68	6.83926e-65	FOLR2
CSF3	5.50103	0.000212578	0.000958699	CSF3
ATP6AP1L	5.49384	3.17291e-37	5.72952e-35	ATP6AP1L
FBLN5	5.45568	5.09104e-13	1.00651e-11	FBLN5
MORC1	5.45081	0.000331919	0.00142029	MORC1
CLEC4GP1	5.44576	0.000814084	0.00314665	CLEC4GP1
SMKR1	5.44034	1.56374e-14	3.67807e-13	SMKR1
GPR42	5.43507	0.000502534	0.00204736	GPR42
PDE2A-AS2	5.43141	0.000247821	0.00109767	PDE2A-AS2
NCBP2L	5.42862	2.29208e-05	0.000129772	NCBP2L
GPR162	5.41738	1.74034e-10	2.38401e-09	GPR162
P2RY13	5.41457	0.000175234	0.000808474	P2RY13
SIGLEC10-AS1	5.41181	1.27945e-17	4.42514e-16	SIGLEC10-AS1
CCDC85A	5.36889	0.000163505	0.000760355	CCDC85A
IQCK	5.36097	2.14027e-06	1.49319e-05	IQCK
FAM216A	5.33973	3.35984e-16	9.69517e-15	FAM216A
TMEM37	5.33309	0.000487932	0.00199398	TMEM37
LAIR1	5.32746	1.18766e-15	3.24169e-14	LAIR1
WIPF3	5.30815	0.000313176	0.00135076	WIPF3
C5AR1	5.30724	1.24925e-28	1.25181e-26	C5AR1
GPR146	5.24469	6.32071e-28	6.01433e-26	GPR146
MS4A4A	5.22855	4.74736e-30	5.34261e-28	MS4A4A
MCTP2	5.2236	0.00218216	0.00750295	MCTP2
GHRL	5.19314	5.2271e-05	0.000272726	GHRL
CD163L1	5.18047	1.45568e-05	8.57353e-05	CD163L1
MYCN	5.17797	0.000621393	0.00247172	MYCN
THBS1-AS1	5.17674	0.000298049	0.00129776	THBS1-AS1
HK2-DT	5.17597	0.000160431	0.000747246	HK2-DT
LBH	5.1413	1.43459e-39	3.04175e-37	LBH
SEC14L5	5.11852	4.65376e-05	0.00024597	SEC14L5
COL18A1	5.1078	3.31077e-05	0.000180936	COL18A1
FCRLB	5.10675	3.11315e-18	1.19229e-16	FCRLB
GCSHP4	5.10462	3.26274e-06	2.1987e-05	GCSHP4
HSPB8	5.05919	0.000718087	0.00280974	HSPB8
MYO7A	5.04308	3.20506e-06	2.16482e-05	MYO7A
RNF175	5.04063	9.17139e-15	2.21781e-13	RNF175
CLEC4A	5.03761	1.04469e-26	8.93787e-25	CLEC4A
TCF7L1	5.0284	1.39037e-08	1.41479e-07	TCF7L1
STMN3	5.02697	2.87542e-18	1.10996e-16	STMN3
GRAMD2B	5.00236	4.93117e-29	5.15307e-27	GRAMD2B
CNKSR3	4.99269	8.90624e-40	2.002e-37	CNKSR3
IP6K3	4.98864	6.28363e-05	0.000321882	IP6K3
CD300E	4.98497	4.23007e-06	2.78264e-05	CD300E
SLAMF8	4.98471	1.2915e-39	2.77863e-37	SLAMF8
SNHG28	4.96497	2.20731e-21	1.28146e-19	SNHG28
ARMC12	4.95198	5.15861e-06	3.32909e-05	ARMC12
PMP22	4.92516	5.87249e-43	1.90921e-40	PMP22
GSEC	4.9184	1.21938e-13	2.58543e-12	GSEC
ASGR1	4.90094	4.35457e-05	0.00023141	ASGR1
ETS2	4.8912	5.76805e-23	3.75052e-21	ETS2
STEAP4	4.88397	1.26064e-08	1.29245e-07	STEAP4
SLC43A1	4.87815	3.76244e-05	0.000203037	SLC43A1
DLC1	4.86772	2.98803e-17	9.82358e-16	DLC1
GLDN	4.83175	2.61495e-28	2.55044e-26	GLDN
OSBPL10	4.81885	0.00189454	0.00663089	OSBPL10
GPR84	4.80002	1.5051e-20	8.03638e-19	GPR84
MEFV	4.79826	3.9439e-12	7.00234e-11	MEFV
LINC00551	4.79609	0.00125019	0.00461062	LINC00551
RPL24P2	4.79594	7.1926e-05	0.000364994	RPL24P2
CCDC162P	4.79102	0.0038777	0.012314	CCDC162P
RNU4-62P	4.79056	0.0135078	0.0362405	RNU4-62P
ASS1	4.7872	1.11254e-19	5.28457e-18	ASS1
MME-AS1	4.77245	0.00316961	0.0103716	MME-AS1
GLUL	4.76156	9.93901e-63	8.55339e-60	GLUL
MT1X	4.75475	3.96895e-07	3.19922e-06	MT1X
WASH6P	4.75226	0.00172308	0.00610231	WASH6P
CFH	4.75114	4.31785e-10	5.60018e-09	CFH
ALOX5	4.73127	4.67819e-05	0.000247083	ALOX5
CLDN5	4.72446	7.35683e-05	0.000371909	CLDN5
FOS	4.72114	1.46414e-17	5.00477e-16	FOS
LINC01127	4.71709	0.00137639	0.00501283	LINC01127
SLC40A1	4.6966	1.07617e-33	1.52858e-31	SLC40A1
GPX7	4.68898	0.00325384	0.0106163	GPX7
HSD3BP4	4.67879	0.0128082	0.0345853	HSD3BP4
SLC24A4	4.6673	0.000856301	0.00329763	SLC24A4
ADAMTS4	4.66573	0.00149964	0.00540121	ADAMTS4
PNPLA1	4.66105	3.53105e-05	0.000191543	PNPLA1
CLEC3B	4.65243	0.0131576	0.0354635	CLEC3B
ANTXR1	4.65146	0.000309234	0.00133691	ANTXR1
SYN2	4.64808	2.55709e-06	1.758e-05	SYN2
ZNF462	4.63397	7.93108e-07	6.05278e-06	ZNF462
SLC19A1	4.61829	3.39972e-23	2.26081e-21	SLC19A1
ADAMTS2	4.61725	1.7152e-12	3.22123e-11	ADAMTS2
SLC45A1	4.61484	1.00351e-08	1.04792e-07	SLC45A1
RPL23AP12	4.61483	0.00371708	0.0118865	RPL23AP12
COL4A4	4.61398	0.0055288	0.0168163	COL4A4
CXCL12	4.61335	2.44232e-12	4.48321e-11	CXCL12
KCNJ15	4.61328	0.0182315	0.046606	KCNJ15
PPP1R1A	4.61049	9.79263e-13	1.89255e-11	PPP1R1A
BCL2L15	4.60908	0.00673125	0.0199753	BCL2L15
ITPKA	4.60849	3.79715e-06	2.53201e-05	ITPKA
CCDC170	4.60798	5.8892e-08	5.44965e-07	CCDC170
TBC1D22A-DT	4.60769	0.00454961	0.0141498	TBC1D22A-DT
RNF165	4.60342	0.0050637	0.0155602	RNF165
VNN1	4.59943	0.00781193	0.0227033	VNN1
CACNA1G	4.59827	0.000146602	0.000688316	CACNA1G
TEAD4	4.58912	0.00354312	0.01141	TEAD4
STEAP3	4.5749	9.97682e-29	1.02071e-26	STEAP3
PDZK1IP1	4.56143	2.78918e-15	7.28673e-14	PDZK1IP1
SNORA73A	4.55332	0.00241622	0.00819085	SNORA73A
HRH2	4.54363	2.99077e-34	4.51082e-32	HRH2
ZDHHC14	4.5392	1.23455e-30	1.48045e-28	ZDHHC14
RALGDS	4.52762	9.62344e-06	5.87118e-05	RALGDS
OLAH	4.52231	6.4632e-13	1.26752e-11	OLAH
GALNT14	4.51019	0.00877363	0.0250553	GALNT14
VCAN-AS1	4.50647	1.42737e-07	1.23127e-06	VCAN-AS1
GPRC5C	4.49966	0.0156678	0.0410493	GPRC5C
CTNND2	4.48703	0.00663377	0.019706	CTNND2
CEBPD	4.48349	9.76409e-43	3.03933e-40	CEBPD
PKP2	4.47634	0.00933575	0.0263723	PKP2
FAM183DP	4.47353	0.0132611	0.0356768	FAM183DP
ENTR1P1	4.46576	0.000859679	0.00330976	ENTR1P1
GCNT3	4.45609	1.08293e-06	8.05865e-06	GCNT3
FMO5	4.45273	0.000447272	0.00184862	FMO5
CARD11	4.44678	4.16458e-05	0.000222168	CARD11
MYC	4.44367	4.02457e-67	4.52919e-64	MYC
LPO	4.44163	1.26635e-17	4.39021e-16	LPO
MIR181A1HG	4.43881	0.00320226	0.0104691	MIR181A1HG
CLEC10A	4.43362	2.70908e-10	3.61623e-09	CLEC10A
FOXRED2	4.42912	0.000439341	0.00182032	FOXRED2
SLC7A2	4.42229	6.08429e-23	3.93864e-21	SLC7A2
OVGP1	4.41342	0.0097526	0.0273561	OVGP1
BACH1-IT1	4.40565	0.00766022	0.0223509	BACH1-IT1
KRT18	4.40385	0.00753958	0.02203	KRT18
RPL31P11	4.39767	0.00189525	0.00663178	RPL31P11
CLTCL1	4.39602	0.000500713	0.00204108	CLTCL1
NUDT16	4.3958	1.94895e-86	7.12827e-83	NUDT16
SH3PXD2B	4.38548	1.69654e-20	8.9282e-19	SH3PXD2B
GCSH	4.38481	0.0135004	0.0362271	GCSH
GPRIN3	4.3825	2.28749e-26	1.91234e-24	GPRIN3
MS4A6A	4.38186	1.14426e-08	1.18141e-07	MS4A6A
GLB1L2	4.37838	0.00892745	0.0253981	GLB1L2
C1orf226	4.37816	4.90223e-06	3.17344e-05	C1orf226
BICC1	4.37746	0.00748733	0.0219037	BICC1
SHANK3	4.37306	0.0018925	0.00662534	SHANK3
GALNT15	4.37177	6.4846e-11	9.51551e-10	GALNT15
MCEMP1	4.36579	0.00233756	0.00796424	MCEMP1
TLR2	4.36219	1.54544e-10	2.13501e-09	TLR2
LYVE1	4.35376	0.00808805	0.0233481	LYVE1
C5AR2	4.34785	1.12548e-11	1.84801e-10	C5AR2
RLN3	4.34286	0.00372341	0.0119016	RLN3
LNCOC1	4.32454	0.00871816	0.0249117	LNCOC1
RASD1	4.32248	2.08344e-06	1.45701e-05	RASD1
GDPD1	4.31735	0.00442321	0.0138066	GDPD1
TPBGL	4.31502	5.76632e-05	0.000298307	TPBGL
NLRP6	4.30409	0.0115723	0.031669	NLRP6
PLAC9	4.3038	0.00340233	0.0110222	PLAC9
RRAD	4.29904	3.22205e-29	3.44077e-27	RRAD
MACROD1	4.29394	0.0010435	0.00391883	MACROD1
DHRS9	4.28297	7.64205e-27	6.61558e-25	DHRS9
KLHL23	4.27685	1.09503e-05	6.61173e-05	KLHL23
LINC02970	4.27558	0.0108652	0.0299464	LINC02970
SLCO4A1-AS1	4.27455	1.95172e-08	1.95039e-07	SLCO4A1-AS1
GHRLOS	4.26774	0.00596376	0.0179859	GHRLOS
CAMKK1	4.26403	5.59549e-08	5.19759e-07	CAMKK1
SIX3	4.25895	0.0180398	0.0461644	SIX3
MT1E	4.25889	2.57876e-17	8.53557e-16	MT1E
SERPINE1	4.25235	8.37869e-08	7.5434e-07	SERPINE1
CASC11	4.2515	8.31431e-21	4.57287e-19	CASC11
LINC01389	4.24671	0.0115772	0.0316765	LINC01389
MRC1	4.23422	1.18897e-24	8.78516e-23	MRC1
PLEKHG3	4.22964	1.61217e-06	1.1511e-05	PLEKHG3
CD14	4.21702	5.27279e-18	1.93336e-16	CD14
PIK3IP1	4.19599	7.50813e-38	1.44532e-35	PIK3IP1
GPX8	4.18445	3.94837e-15	1.00987e-13	GPX8
RNU4-47P	4.17586	0.0181575	0.0464333	RNU4-47P
GPC4	4.17069	3.98538e-23	2.6264e-21	GPC4
LRP2BP	4.16557	0.000509226	0.00207174	LRP2BP
LINC01503	4.15317	0.00420783	0.0132275	LINC01503
CDC45	4.15273	1.03041e-10	1.45511e-09	CDC45
LRRC4	4.15028	0.00198104	0.00688586	LRRC4
TRIM47	4.13995	1.25622e-22	7.88776e-21	TRIM47
FFAR3	4.13787	1.26101e-05	7.51774e-05	FFAR3
ZBTB47-AS1	4.13403	0.00511071	0.0156783	ZBTB47-AS1
CLEC4E	4.12963	5.31833e-09	5.85016e-08	CLEC4E
CCDC152	4.11325	6.13091e-09	6.67872e-08	CCDC152
PIF1	4.1055	0.000193658	0.000882898	PIF1
RPL7P26	4.09001	0.00797619	0.0231164	RPL7P26
MAFB	4.08623	6.53226e-09	7.05813e-08	MAFB
LINC02432	4.07279	1.25703e-09	1.52653e-08	LINC02432
CCL26	4.05395	3.01695e-22	1.84678e-20	CCL26
VGF	4.05263	0.00590835	0.0178409	VGF
SEPTIN3	4.05224	0.00240988	0.00817741	SEPTIN3
RPS2P32	4.04509	0.000549628	0.00221639	RPS2P32
TTC23L	4.04485	0.00159736	0.0057082	TTC23L
EEF1AKMT4	4.04165	1.93897e-11	3.0767e-10	EEF1AKMT4
EHD2	4.04161	0.0196721	0.0495234	EHD2
GATM	4.02005	1.00823e-30	1.21905e-28	GATM
RNASE1	4.01948	6.05269e-37	1.04177e-34	RNASE1
DEF6	4.00882	1.21318e-21	7.18577e-20	DEF6
TSHZ3	4.00479	6.39342e-07	4.95948e-06	TSHZ3
TBC1D16	4.00059	1.25842e-14	2.98874e-13	TBC1D16
ARHGEF10L	3.99842	5.63893e-08	5.2313e-07	ARHGEF10L
WDR45P1	3.99697	0.00790163	0.0229321	WDR45P1
MAPK10	3.99485	8.87379e-06	5.4479e-05	MAPK10
RAPGEFL1	3.99402	3.71882e-08	3.56997e-07	RAPGEFL1
EIF4EBP1	3.98886	7.48786e-40	1.76689e-37	EIF4EBP1
MAILR	3.98641	1.07237e-07	9.47387e-07	MAILR
P2RY12	3.98222	7.24981e-09	7.78742e-08	P2RY12
STEAP3-AS1	3.97833	7.74909e-07	5.93556e-06	STEAP3-AS1
TLR4	3.97115	4.33005e-18	1.60783e-16	TLR4
SPON1	3.96782	0.00802416	0.0232095	SPON1
CEACAM3	3.96357	2.7066e-08	2.65934e-07	CEACAM3
HS2ST1	3.96263	3.88865e-34	5.74656e-32	HS2ST1
PBX1	3.9506	0.00176488	0.00623828	PBX1
SLC25A48	3.91979	1.72665e-17	5.8071e-16	SLC25A48
PER1	3.9194	8.87553e-28	8.32365e-26	PER1
TMEM204	3.91287	0.000238041	0.00105923	TMEM204
NRCAM	3.90746	3.67431e-09	4.13183e-08	NRCAM
MINCR	3.89896	0.0151969	0.0400162	MINCR
CHDH	3.89567	6.86867e-06	4.31838e-05	CHDH
PNMA2	3.89328	1.71825e-18	6.83097e-17	PNMA2
NME1	3.87892	5.76118e-18	2.09667e-16	NME1
MS4A6E	3.87151	0.0150462	0.039698	MS4A6E
RIDA	3.86369	6.96123e-21	3.87235e-19	RIDA
DLL3	3.85995	0.00663005	0.0196989	DLL3
SLC17A9	3.85942	4.78177e-12	8.34812e-11	SLC17A9
LINC00189	3.8577	0.000905973	0.0034652	LINC00189
KIFC3	3.85634	1.41082e-17	4.83378e-16	KIFC3
ADRB3	3.85571	0.000869262	0.00334051	ADRB3
CD300A	3.85342	3.38169e-18	1.28839e-16	CD300A
FAH	3.85191	2.65871e-30	3.06275e-28	FAH
SNHG19	3.83823	0.00201471	0.00698962	SNHG19
MT1M	3.83516	7.14454e-10	9.01075e-09	MT1M
PON2	3.83041	1.57798e-35	2.53691e-33	PON2
CRIM1	3.82275	1.40568e-18	5.64977e-17	CRIM1
FCGR2A	3.81011	2.95276e-09	3.37678e-08	FCGR2A
MT1G	3.80946	3.87603e-08	3.70872e-07	MT1G
S100A8	3.80808	4.69402e-05	0.000247561	S100A8
DCAF12	3.80345	1.50601e-23	1.02004e-21	DCAF12
F13A1	3.7936	7.32449e-23	4.69988e-21	F13A1
OCSTAMP	3.78885	0.000282377	0.00123392	OCSTAMP
KIF16B	3.76919	1.04006e-08	1.08377e-07	KIF16B
MT1H	3.7622	2.86962e-08	2.81196e-07	MT1H
DCN	3.75983	5.00788e-05	0.000262788	DCN
CD33	3.74129	1.01004e-18	4.10468e-17	CD33
APCDD1	3.74089	7.78121e-07	5.95198e-06	APCDD1
PSTPIP2	3.73143	1.79158e-69	2.3828e-66	PSTPIP2
TTC9	3.72958	3.08553e-40	7.91952e-38	TTC9
DUSP6	3.72656	1.45929e-28	1.45234e-26	DUSP6
UACA	3.72122	4.63354e-07	3.68818e-06	UACA
PTGER3	3.71733	1.4933e-05	8.77038e-05	PTGER3
PRR20G	3.70676	3.22392e-06	2.17656e-05	PRR20G
VCAN	3.70364	7.43548e-24	5.1555e-22	VCAN
HLA-DMB	3.69263	0.00639157	0.0190873	HLA-DMB
EXOSC5	3.68684	3.64542e-32	4.8929e-30	EXOSC5
SIGLEC9	3.67581	1.01484e-17	3.54347e-16	SIGLEC9
KLF2	3.66615	0.0017595	0.00622375	KLF2
P2RY14	3.66369	2.16518e-11	3.40608e-10	P2RY14
ATP13A3-DT	3.64559	0.00802904	0.023219	ATP13A3-DT
MME	3.63428	2.83067e-06	1.92617e-05	MME
PRDM8	3.63388	2.65307e-38	5.17525e-36	PRDM8
POU2F2	3.63368	0.000216398	0.000974123	POU2F2
GAPDHP14	3.63354	0.000384775	0.00162359	GAPDHP14
SNTB1	3.62782	3.44665e-17	1.12806e-15	SNTB1
FOXQ1	3.62016	1.80948e-19	8.43081e-18	FOXQ1
POU2AF1	3.61733	0.000485132	0.00198531	POU2AF1
PRKCH	3.59856	1.02039e-15	2.82198e-14	PRKCH
DUSP7	3.5891	1.10507e-26	9.39951e-25	DUSP7
KCTD15	3.57844	2.6878e-06	1.84008e-05	KCTD15
ARHGAP29	3.57648	0.0101434	0.028261	ARHGAP29
IRS2	3.57633	2.2688e-13	4.61007e-12	IRS2
TSEN2	3.57559	1.62383e-11	2.6135e-10	TSEN2
MT1HL1	3.57439	2.32869e-09	2.70172e-08	MT1HL1
CD300LB	3.57104	0.00288176	0.00955795	CD300LB
IRAK3	3.55506	2.06069e-29	2.24984e-27	IRAK3
TYRO3	3.55198	0.000387686	0.00163454	TYRO3
MET	3.54828	1.90552e-07	1.61517e-06	MET
GFRA2	3.54502	4.9639e-06	3.20909e-05	GFRA2
MARCO	3.52947	0.00148428	0.00535644	MARCO
FAM117B	3.52912	9.1389e-12	1.52454e-10	FAM117B
CDK5R1	3.52384	0.000125836	0.000600644	CDK5R1
EGFL6	3.52306	6.74014e-18	2.42281e-16	EGFL6
TSC22D3	3.51819	2.32842e-43	7.92205e-41	TSC22D3
ITPR2	3.50754	6.97817e-20	3.43739e-18	ITPR2
MT1F	3.50206	1.7954e-06	1.27076e-05	MT1F
JAG1	3.50193	9.42144e-19	3.87179e-17	JAG1
FAM66C	3.50094	1.09242e-07	9.63355e-07	FAM66C
FAM43A	3.48832	2.17786e-14	5.00977e-13	FAM43A
MIR4453HG	3.48206	0.00208576	0.00721045	MIR4453HG
RARA	3.48019	2.36505e-21	1.36762e-19	RARA
HES1	3.47694	0.000152397	0.000713919	HES1
ZNF395	3.47498	1.501e-06	1.08228e-05	ZNF395
HIP1	3.47325	8.3694e-08	7.54257e-07	HIP1
ALG1L6P	3.4575	0.019457	0.0490702	ALG1L6P
IER5L	3.4523	1.8122e-06	1.28132e-05	IER5L
BMP8A	3.45175	2.18115e-07	1.82972e-06	BMP8A
MMP15	3.44901	4.10043e-06	2.70709e-05	MMP15
METAP1D	3.44629	0.00103274	0.00388108	METAP1D
LIPM	3.43544	3.54292e-14	7.96205e-13	LIPM
TLR5	3.43366	6.15077e-11	9.05289e-10	TLR5
LRFN1	3.42447	0.00031893	0.00137315	LRFN1
RILPL2	3.41695	5.98277e-37	1.04177e-34	RILPL2
ZNF365	3.41319	0.0194119	0.0489648	ZNF365
CA8	3.40219	3.02146e-07	2.48197e-06	CA8
ETV4	3.38712	0.0106108	0.0293368	ETV4
LAPTM4B	3.38331	4.39354e-30	4.98275e-28	LAPTM4B
FRMD4B	3.37917	6.79841e-07	5.25969e-06	FRMD4B
SH3BP4	3.3769	9.60957e-09	1.00997e-07	SH3BP4
SIGLEC14	3.3631	9.00206e-19	3.70986e-17	SIGLEC14
ENTREP1	3.35804	0.00312789	0.010258	ENTREP1
TNKS1BP1	3.35465	1.84623e-19	8.5747e-18	TNKS1BP1
MYO1B	3.35378	2.89807e-08	2.83603e-07	MYO1B
HPDL	3.34898	0.0106795	0.0294961	HPDL
SPNS2	3.33195	3.99098e-05	0.000214032	SPNS2
NKD1	3.32783	0.00607008	0.0182352	NKD1
LPL	3.32275	3.478e-18	1.32164e-16	LPL
DMD	3.3126	2.07258e-17	6.92279e-16	DMD
SLC16A12	3.30673	0.00447515	0.0139479	SLC16A12
MMP17	3.30267	2.09618e-05	0.000119653	MMP17
RCN3	3.29314	0.00819313	0.0236142	RCN3
NHSL1	3.29276	4.19883e-05	0.000223785	NHSL1
GCAT	3.29249	6.35224e-18	2.289e-16	GCAT
CREB3L1	3.29108	0.000138176	0.000652942	CREB3L1
FJX1	3.29011	9.58085e-12	1.59101e-10	FJX1
GPR35	3.288	5.80408e-18	2.10704e-16	GPR35
CXCL2	3.28383	6.58021e-17	2.07923e-15	CXCL2
SH2D1B	3.28225	2.14198e-05	0.000122125	SH2D1B
SPIB	3.28092	5.82471e-06	3.71309e-05	SPIB
BMP1	3.27558	5.10756e-19	2.19775e-17	BMP1
PKP1	3.27386	0.00914399	0.0259207	PKP1
KCTD12	3.26936	3.18981e-13	6.41911e-12	KCTD12
ASGR2	3.26845	0.000611636	0.00243755	ASGR2
BAIAP2-DT	3.26193	1.76371e-05	0.00010211	BAIAP2-DT
PARVB	3.2369	1.55429e-70	2.52658e-67	PARVB
RPL23AP49	3.23503	0.000254103	0.0011221	RPL23AP49
C1QA	3.2269	1.57834e-48	7.69701e-46	C1QA
ITGA9-AS1	3.22335	4.93035e-05	0.000259092	ITGA9-AS1
MAOB	3.22139	1.5553e-08	1.57358e-07	MAOB
DYNLT4	3.21754	1.68119e-09	1.98913e-08	DYNLT4
ITGB3	3.21566	0.000637546	0.00252635	ITGB3
FAM207BP	3.21365	0.00651538	0.0194043	FAM207BP
CCDC88C	3.21262	0.000120738	0.000577823	CCDC88C
LINC00528	3.21255	0.00101152	0.00381014	LINC00528
TESC	3.20611	4.04632e-05	0.000216445	TESC
GMFG	3.20216	4.3419e-22	2.61407e-20	GMFG
ALKBH2	3.19838	6.25065e-23	4.02851e-21	ALKBH2
SLC1A5	3.19793	1.74422e-18	6.91544e-17	SLC1A5
CDC42EP3	3.16042	2.62796e-27	2.35872e-25	CDC42EP3
BTN1A1	3.15894	3.03378e-05	0.000167235	BTN1A1
FMN1	3.15412	0.0102559	0.0285277	FMN1
RASA3	3.15385	0.000267955	0.00117794	RASA3
SLC7A5	3.13086	2.42379e-15	6.37769e-14	SLC7A5
INSR	3.13031	3.9475e-10	5.14265e-09	INSR
SAMD10	3.12686	3.85841e-15	9.92066e-14	SAMD10
SLC1A3	3.12424	6.89074e-30	7.69553e-28	SLC1A3
CMKLR1	3.1064	3.08723e-10	4.08374e-09	CMKLR1
FKBP5	3.09733	1.60053e-81	4.68314e-78	FKBP5
PAWR	3.09728	0.00379511	0.0120972	PAWR
PLEKHA7	3.0912	1.50471e-06	1.08443e-05	PLEKHA7
LCP2	3.0847	3.01221e-12	5.45403e-11	LCP2
SLPI	3.08361	0.00757165	0.0221193	SLPI
DNALI1	3.07968	0.00130464	0.0047905	DNALI1
NR1D1	3.07112	1.7375e-07	1.48133e-06	NR1D1
SNHG3	3.06829	4.84948e-09	5.37484e-08	SNHG3
MUCL1	3.06817	0.00315093	0.010322	MUCL1
IL1A	3.06653	3.63652e-05	0.000197046	IL1A
MT1P3	3.06418	0.0020852	0.00721024	MT1P3
CHST13	3.06253	3.92961e-06	2.61082e-05	CHST13
RELL1	3.06042	8.61966e-15	2.09826e-13	RELL1
C1R	3.05838	9.78284e-10	1.20881e-08	C1R
NT5DC2	3.05741	2.55319e-11	3.97374e-10	NT5DC2
MTHFD1L	3.05518	2.6852e-21	1.54057e-19	MTHFD1L
ARHGAP24	3.05419	5.94832e-07	4.65867e-06	ARHGAP24
EFNB2	3.05401	1.98755e-06	1.39329e-05	EFNB2
SLC8A3	3.05235	1.78649e-06	1.2663e-05	SLC8A3
CD180	3.04664	1.85393e-09	2.17331e-08	CD180
SELENOP	3.04485	3.9366e-10	5.1376e-09	SELENOP
IRF2BPL	3.04317	6.50796e-08	5.97686e-07	IRF2BPL
SNHG16	3.04131	7.70659e-38	1.46425e-35	SNHG16
HSPA6	3.03697	1.41259e-07	1.22068e-06	HSPA6
AOC2	3.02848	2.49118e-05	0.000139908	AOC2
CEMIP2	3.02363	1.64405e-17	5.56769e-16	CEMIP2
GGT5	3.02157	6.20269e-15	1.54329e-13	GGT5
DHODH	3.02001	5.50216e-18	2.0074e-16	DHODH
DANCR	3.01325	0.000112766	0.000544299	DANCR
AMPH	3.01249	0.00660867	0.0196495	AMPH
MCTP1	3.01079	4.79357e-22	2.87418e-20	MCTP1
TNFAIP8L2	3.00649	5.1953e-19	2.22895e-17	TNFAIP8L2
RPP40	3.0029	3.04107e-14	6.85529e-13	RPP40
ITPR3	3.00111	5.19443e-10	6.66619e-09	ITPR3
TPBGL-AS1	2.99564	8.83418e-12	1.47539e-10	TPBGL-AS1
RTEL1	2.98902	0.000865166	0.00332739	RTEL1
C11orf96	2.98865	0.00610242	0.0183173	C11orf96
ARID5B	2.98849	1.87748e-16	5.52666e-15	ARID5B
LINC02015	2.98045	1.39141e-06	1.00874e-05	LINC02015
PODXL2	2.97076	7.85905e-06	4.88852e-05	PODXL2
ZNF485	2.96587	5.91585e-05	0.000304796	ZNF485
KCNJ2	2.96532	1.24224e-13	2.6263e-12	KCNJ2
ANKRD22	2.96435	3.07071e-12	5.55308e-11	ANKRD22
MYBL2	2.96224	0.0168325	0.0436322	MYBL2
FGD3	2.96214	2.23099e-14	5.12391e-13	FGD3
ADGRV1	2.95698	4.40836e-06	2.88694e-05	ADGRV1
CD320	2.95612	3.22243e-10	4.24339e-09	CD320
RPL7P23	2.95475	0.00219431	0.00753587	RPL7P23
CSGALNACT1	2.95272	6.23229e-07	4.85508e-06	CSGALNACT1
TM4SF1	2.95082	5.66743e-12	9.75464e-11	TM4SF1
ELK3	2.95072	4.38935e-12	7.74612e-11	ELK3
SLC16A8	2.94504	0.0169576	0.0438787	SLC16A8
STON2	2.94183	0.016299	0.0424825	STON2
MAST4	2.94006	4.77811e-16	1.35999e-14	MAST4
ITGB5	2.93288	9.06038e-09	9.57064e-08	ITGB5
HSF5	2.92668	0.0190543	0.0482961	HSF5
RFLNB	2.92521	5.39046e-08	5.02949e-07	RFLNB
RHOBTB1	2.9239	0.00295071	0.0097518	RHOBTB1
C1QTNF1	2.92108	4.35838e-10	5.64775e-09	C1QTNF1
SEC14L2	2.90063	0.00212908	0.00734632	SEC14L2
FARSB	2.89995	3.10122e-24	2.23501e-22	FARSB
CTSH	2.89821	2.41715e-19	1.09145e-17	CTSH
CCL24	2.8865	1.90299e-28	1.86851e-26	CCL24
KCNAB2	2.88602	4.76327e-40	1.16145e-37	KCNAB2
KLF9	2.88588	3.08995e-28	2.99377e-26	KLF9
S100A9	2.88408	0.000652725	0.00257952	S100A9
GIMAP1	2.88325	8.02061e-05	0.000401455	GIMAP1
FAM89A	2.8811	2.80892e-09	3.2307e-08	FAM89A
ITGA9	2.88097	3.00286e-06	2.04049e-05	ITGA9
KLF4	2.87955	9.57714e-19	3.92475e-17	KLF4
NDUFAF2	2.87765	4.45811e-18	1.65119e-16	NDUFAF2
PRKCE	2.87687	4.04364e-19	1.77653e-17	PRKCE
DAB2	2.87559	2.74315e-12	4.99158e-11	DAB2
C1orf162	2.87056	1.62979e-08	1.64327e-07	C1orf162
SLC2A3	2.86725	1.69064e-17	5.69909e-16	SLC2A3
NEDD9	2.86222	5.97388e-05	0.000307306	NEDD9
MANEAL	2.8599	2.21029e-08	2.19677e-07	MANEAL
MRPL12	2.85518	5.75075e-12	9.88643e-11	MRPL12
TMEM71	2.83235	8.80794e-11	1.2621e-09	TMEM71
RPGR	2.83017	4.03766e-06	2.67048e-05	RPGR
JADE1	2.82884	2.54896e-09	2.94095e-08	JADE1
MATN2	2.8258	0.000101369	0.000494015	MATN2
FAM90A1	2.82557	0.00480666	0.0148734	FAM90A1
SASH1	2.82542	4.10612e-08	3.90589e-07	SASH1
MTMR14	2.82488	1.08857e-66	1.13756e-63	MTMR14
CCND3	2.81473	5.30567e-32	6.99297e-30	CCND3
PNP	2.81318	1.75945e-11	2.81319e-10	PNP
NFIA	2.81114	4.8397e-06	3.13712e-05	NFIA
MT2A	2.80939	4.54735e-09	5.0553e-08	MT2A
ZNF284	2.80599	0.0114081	0.0312548	ZNF284
CCR6	2.80456	7.90301e-05	0.00039637	CCR6
SLC35F2	2.80354	4.77498e-14	1.05685e-12	SLC35F2
LTB4R	2.80179	0.000155327	0.000726017	LTB4R
CGREF1	2.80045	0.00733395	0.0215065	CGREF1
STARD13	2.79723	0.00118338	0.00438635	STARD13
LIMK2	2.79635	2.25879e-19	1.0231e-17	LIMK2
DBN1	2.78991	0.00828529	0.0238428	DBN1
TCHH	2.78905	4.73008e-06	3.06878e-05	TCHH
IGFBP6	2.7811	0.000307299	0.00133011	IGFBP6
RHOH	2.77859	2.80601e-24	2.03228e-22	RHOH
CEP131	2.77812	0.00285755	0.0094841	CEP131
PTPN6	2.77395	5.49699e-33	7.65915e-31	PTPN6
GMPSP1	2.77388	0.0127146	0.0343707	GMPSP1
DOCK5	2.76347	2.92584e-08	2.85557e-07	DOCK5
PLD6	2.76305	7.41099e-06	4.63544e-05	PLD6
PHC2	2.75992	2.43955e-27	2.21681e-25	PHC2
SRM	2.75752	1.50416e-31	1.96481e-29	SRM
PDE3B	2.75566	4.38785e-13	8.72204e-12	PDE3B
ITPKC	2.75364	4.25425e-15	1.08255e-13	ITPKC
TUBA4A	2.7476	4.23852e-18	1.57785e-16	TUBA4A
UFSP1	2.74393	0.000130291	0.000620092	UFSP1
TLR1	2.74201	3.31544e-11	5.06314e-10	TLR1
TNRC6C	2.74177	0.000660518	0.00260679	TNRC6C
NES	2.74041	7.11781e-08	6.50428e-07	NES
CCDC86	2.73805	1.7904e-19	8.36854e-18	CCDC86
LNCAROD	2.73742	1.17758e-08	1.2141e-07	LNCAROD
PA2G4	2.73689	7.45081e-25	5.59002e-23	PA2G4
TMEM86A	2.73347	6.80699e-07	5.26355e-06	TMEM86A
SNHG20	2.73129	1.44183e-05	8.49876e-05	SNHG20
C3AR1	2.72943	0.00862099	0.024682	C3AR1
CTDSPL	2.72752	3.42551e-05	0.00018644	CTDSPL
PLK3	2.72718	1.25439e-15	3.4111e-14	PLK3
TRIM16	2.71817	6.46182e-08	5.94195e-07	TRIM16
RAB24	2.71476	8.46285e-11	1.21742e-09	RAB24
SESN1	2.71343	3.23877e-34	4.83501e-32	SESN1
CNTRL	2.70882	3.01576e-07	2.47869e-06	CNTRL
IRAG2	2.69857	1.77708e-08	1.78318e-07	IRAG2
DGAT2	2.69432	1.8147e-26	1.5258e-24	DGAT2
SAA2	2.69008	0.00100007	0.00377364	SAA2
SH3RF3	2.68976	0.0169832	0.0439294	SH3RF3
SAP30	2.68777	9.18873e-24	6.34109e-22	SAP30
PRR16	2.68652	6.29419e-05	0.000322197	PRR16
WDR3	2.68082	3.70478e-25	2.85268e-23	WDR3
B9D1	2.6759	1.0866e-05	6.56355e-05	B9D1
DMWD	2.67307	4.5607e-14	1.01712e-12	DMWD
TAF4B	2.67151	1.61375e-13	3.36314e-12	TAF4B
LCLAT1	2.66666	4.37121e-11	6.57254e-10	LCLAT1
AKR1B1	2.66639	7.5989e-14	1.65189e-12	AKR1B1
CALHM6-AS1	2.66352	5.03437e-05	0.000263705	CALHM6-AS1
MORC2-AS1	2.66043	2.81725e-05	0.000156895	MORC2-AS1
EVA1C	2.65683	0.000127836	0.000609199	EVA1C
CEBPB	2.65354	2.35605e-11	3.69839e-10	CEBPB
SFXN2	2.65301	1.43218e-05	8.44869e-05	SFXN2
MTFMT	2.65116	1.0502e-10	1.48019e-09	MTFMT
EIF4A1P2	2.64524	0.000140381	0.000662293	EIF4A1P2
RARA-AS1	2.64313	2.45449e-10	3.30351e-09	RARA-AS1
SLCO2B1	2.64283	8.45454e-10	1.05899e-08	SLCO2B1
ETFB	2.64246	8.83811e-15	2.14787e-13	ETFB
FZD4	2.63102	4.73254e-06	3.06902e-05	FZD4
PHACTR1	2.62788	1.08209e-05	6.539e-05	PHACTR1
ZNF697	2.62726	4.06477e-10	5.286e-09	ZNF697
POLR3G	2.62574	2.15879e-05	0.000122987	POLR3G
XXYLT1-AS2	2.62179	5.18583e-10	6.66099e-09	XXYLT1-AS2
MGST2	2.61803	4.27698e-17	1.38434e-15	MGST2
ZDHHC9	2.61316	1.00387e-20	5.4597e-19	ZDHHC9
CCL23	2.60793	1.68185e-09	1.98913e-08	CCL23
PARTICL	2.60365	0.0134462	0.0361017	PARTICL
ID3	2.60313	5.98395e-08	5.53033e-07	ID3
VASP	2.59927	5.12372e-26	4.11868e-24	VASP
SLC16A6	2.59659	2.36283e-12	4.35367e-11	SLC16A6
TRAM2	2.58614	1.97421e-10	2.69177e-09	TRAM2
DPYSL3	2.58026	0.00442257	0.0138066	DPYSL3
RPS23P8	2.57986	0.000268791	0.00118055	RPS23P8
COLGALT2	2.57777	1.00872e-06	7.54559e-06	COLGALT2
PTAFR	2.57772	4.01801e-11	6.09155e-10	PTAFR
MAF	2.56953	1.67493e-09	1.98415e-08	MAF
PDXK	2.56791	3.69462e-26	3.01968e-24	PDXK
TMEM121B	2.5674	7.50453e-05	0.000378591	TMEM121B
CRABP2	2.567	3.94356e-05	0.000211822	CRABP2
BST1	2.56405	4.23515e-07	3.40441e-06	BST1
SLC39A14	2.56403	8.54248e-11	1.22767e-09	SLC39A14
FCHO2-DT	2.55926	0.00128091	0.00471321	FCHO2-DT
SYCP3	2.55786	3.80778e-06	2.5363e-05	SYCP3
MAP3K21	2.54056	9.34658e-12	1.55564e-10	MAP3K21
NIPAL2	2.53589	1.57958e-11	2.55069e-10	NIPAL2
MLKL	2.53564	1.54487e-09	1.84351e-08	MLKL
PUS1	2.53192	1.65309e-16	4.91794e-15	PUS1
LYAR	2.53142	2.62387e-27	2.35872e-25	LYAR
ZMYND8	2.53028	5.21606e-05	0.000272247	ZMYND8
MIR3945HG	2.52877	0.000276251	0.00120932	MIR3945HG
RAB20	2.5263	4.85202e-17	1.54315e-15	RAB20
PDE9A	2.5217	0.000866505	0.00333166	PDE9A
HYPK	2.51988	3.19272e-24	2.27851e-22	HYPK
CD2	2.51724	2.75721e-06	1.88231e-05	CD2
MAP3K5-AS2	2.51487	0.00100029	0.00377364	MAP3K5-AS2
MYO10	2.51208	0.000161446	0.000751497	MYO10
MARCHF1	2.51003	6.24008e-09	6.79258e-08	MARCHF1
RASGRF2	2.50388	0.0180051	0.0461	RASGRF2
SERPINB4	2.50242	0.00648142	0.0193311	SERPINB4
FILIP1L	2.50159	1.83091e-12	3.42974e-11	FILIP1L
CARD8	2.50076	2.20078e-21	1.28146e-19	CARD8
GAS5-AS1	2.49871	1.68351e-09	1.98948e-08	GAS5-AS1
WAS	2.49772	2.56475e-14	5.82644e-13	WAS
SPAG17	2.4955	2.19952e-05	0.000125064	SPAG17
APOLD1	2.49222	0.000180729	0.00083093	APOLD1
YPEL3	2.49113	1.46067e-11	2.37441e-10	YPEL3
MPRIP	2.49057	1.02349e-06	7.63965e-06	MPRIP
BOP1	2.49055	3.3813e-36	5.55825e-34	BOP1
TAGAP	2.48602	3.81939e-09	4.2851e-08	TAGAP
FZD7	2.48425	4.51452e-07	3.60521e-06	FZD7
PRDM8-AS1	2.48257	0.00805122	0.0232601	PRDM8-AS1
HS3ST3B1	2.48194	0.00177008	0.00625362	HS3ST3B1
VSTM2L	2.47547	1.18634e-05	7.11611e-05	VSTM2L
TMEM171	2.47502	0.000177003	0.00081638	TMEM171
SESN2	2.472	4.38343e-24	3.09805e-22	SESN2
GK5	2.47142	1.55804e-13	3.26096e-12	GK5
DENND3	2.47078	1.20112e-13	2.55043e-12	DENND3
EVI2A	2.47035	9.3023e-07	7.00786e-06	EVI2A
TIMP1	2.46908	8.96729e-08	8.03377e-07	TIMP1
ATAD3B	2.46283	3.33796e-11	5.09222e-10	ATAD3B
SLAMF6	2.45381	1.78764e-06	1.2665e-05	SLAMF6
ENGASE	2.44869	3.48594e-22	2.11615e-20	ENGASE
FAM229B	2.4437	0.00034146	0.00145724	FAM229B
CYBB	2.4423	1.02304e-06	7.63965e-06	CYBB
GAS7	2.44029	1.15253e-10	1.61355e-09	GAS7
SNX18	2.43578	1.82723e-18	7.22495e-17	SNX18
SNX8	2.43473	1.04796e-46	4.50929e-44	SNX8
NUDT11	2.43378	0.000436127	0.00180957	NUDT11
COLEC12	2.43359	5.08039e-12	8.80641e-11	COLEC12
SAMD11	2.43197	5.24586e-10	6.72039e-09	SAMD11
BIK	2.42646	0.00457925	0.0142299	BIK
TSPAN4	2.42625	1.73287e-19	8.12563e-18	TSPAN4
THRA	2.42104	0.000240577	0.00106915	THRA
ZC3H12A-DT	2.42102	1.1687e-10	1.63306e-09	ZC3H12A-DT
CCDC102B	2.41997	1.15041e-06	8.51318e-06	CCDC102B
ST3GAL4	2.41444	8.29123e-10	1.03942e-08	ST3GAL4
ZNF480	2.4134	1.2368e-05	7.38545e-05	ZNF480
TNFRSF10D	2.41161	0.00017041	0.000789455	TNFRSF10D
PA2G4P4	2.41047	0.000547437	0.00220816	PA2G4P4
NRROS	2.40025	2.45219e-18	9.54137e-17	NRROS
COL8A2	2.39676	0.0118037	0.0322181	COL8A2
CHSY1	2.39462	1.40739e-12	2.66365e-11	CHSY1
TMEM198	2.39454	0.0104258	0.0289101	TMEM198
AHDC1	2.39285	0.00273956	0.00914437	AHDC1
MXD4	2.38896	6.51183e-43	2.07105e-40	MXD4
SPRY2	2.38273	6.21946e-05	0.000318855	SPRY2
LRRC75A	2.38237	1.47601e-17	5.03359e-16	LRRC75A
MRAP	2.37872	1.30017e-07	1.13156e-06	MRAP
NLRC4	2.37593	7.81289e-18	2.78108e-16	NLRC4
FCER2	2.37075	5.32787e-18	1.94867e-16	FCER2
WDR91	2.36999	0.00484647	0.0149722	WDR91
C1QC	2.3698	2.36535e-22	1.46632e-20	C1QC
C3	2.36852	0.00708968	0.0208949	C3
JMY	2.36658	7.16859e-11	1.04772e-09	JMY
CLDN22	2.36569	7.5833e-06	4.72503e-05	CLDN22
ADAT2	2.36451	0.00113158	0.00421034	ADAT2
MAMLD1	2.36427	0.00134702	0.00491445	MAMLD1
TGFB1	2.36413	6.47951e-06	4.08953e-05	TGFB1
GOLIM4	2.36192	2.74129e-05	0.000153014	GOLIM4
RPL21P28	2.35814	3.64534e-05	0.00019745	RPL21P28
PECAM1	2.35428	1.53707e-31	1.99002e-29	PECAM1
MLXIP	2.35358	2.80654e-12	5.08794e-11	MLXIP
SHPK	2.35307	3.92565e-07	3.16955e-06	SHPK
C1QB	2.35154	4.70091e-34	6.87743e-32	C1QB
PHETA1	2.34939	3.54636e-09	4.00333e-08	PHETA1
THNSL1	2.34866	0.000698536	0.00274204	THNSL1
TOMM40	2.34634	9.95036e-24	6.83445e-22	TOMM40
ZFP36L2	2.34162	3.68485e-12	6.59038e-11	ZFP36L2
MAP3K5	2.34159	1.28411e-21	7.57524e-20	MAP3K5
FLI1	2.33937	8.15555e-09	8.67751e-08	FLI1
SLC16A10	2.33847	0.00188702	0.0066109	SLC16A10
NLN	2.33656	2.05933e-31	2.64281e-29	NLN
EEF1D	2.33513	2.07735e-05	0.000118764	EEF1D
MXD3	2.33418	6.65306e-25	5.06949e-23	MXD3
PELATON	2.33243	1.85892e-06	1.31065e-05	PELATON
FRAT1	2.32469	1.60099e-06	1.14368e-05	FRAT1
FOSL1	2.32361	1.78506e-05	0.000103223	FOSL1
HSD11B1L	2.32344	0.0103429	0.0287182	HSD11B1L
SOWAHC	2.3221	5.21209e-23	3.41941e-21	SOWAHC
NPL	2.31528	1.85218e-08	1.85471e-07	NPL
CXCL3	2.31467	0.000162523	0.000756028	CXCL3
GFUS	2.31175	0.0184804	0.0471232	GFUS
RPL13AP25	2.3117	8.03139e-08	7.262e-07	RPL13AP25
ZNF331	2.31077	5.53894e-12	9.55598e-11	ZNF331
RPLP0P9	2.30967	2.70059e-08	2.65522e-07	RPLP0P9
GBGT1	2.30695	1.34164e-37	2.51643e-35	GBGT1
TNFSF12	2.30391	1.0366e-05	6.29271e-05	TNFSF12
AKAP9	2.29766	1.33388e-10	1.85677e-09	AKAP9
EVI2B	2.29696	3.18604e-07	2.60984e-06	EVI2B
PDGFB	2.29634	1.24433e-06	9.13425e-06	PDGFB
SCG3	2.29628	0.00284445	0.00944277	SCG3
CTSK	2.29493	0.0032749	0.010666	CTSK
POP1	2.29391	8.1065e-12	1.36477e-10	POP1
TNFRSF10A-AS1	2.29214	0.000130767	0.000621951	TNFRSF10A-AS1
NKX6-2	2.28998	0.00180711	0.00636408	NKX6-2
RRP12	2.28788	7.34869e-25	5.54182e-23	RRP12
RIN3	2.28496	1.35337e-07	1.17367e-06	RIN3
ANKLE1	2.28243	5.25173e-12	9.08292e-11	ANKLE1
ANKH	2.28175	1.01588e-06	7.59058e-06	ANKH
INAFM2	2.27898	5.67752e-19	2.4146e-17	INAFM2
PAICS	2.26439	7.81282e-25	5.83171e-23	PAICS
MCAT	2.26267	1.32916e-12	2.52226e-11	MCAT
ZCCHC14	2.25773	7.81936e-07	5.97374e-06	ZCCHC14
GLRX	2.25665	2.87921e-09	3.30376e-08	GLRX
ENAH	2.25659	0.00155403	0.00557241	ENAH
SUSD6	2.25311	5.5924e-15	1.40097e-13	SUSD6
WDR12	2.25074	3.66342e-24	2.60174e-22	WDR12
SRGAP1	2.24879	5.50718e-09	6.0307e-08	SRGAP1
GPD1L	2.24869	2.64007e-07	2.18826e-06	GPD1L
HAGHL	2.24417	3.33609e-06	2.24297e-05	HAGHL
LY86	2.24303	4.05978e-13	8.10294e-12	LY86
C15orf61	2.23868	6.21236e-06	3.93157e-05	C15orf61
MKS1	2.23151	3.71893e-12	6.64322e-11	MKS1
DIAPH2	2.22926	2.14293e-11	3.37471e-10	DIAPH2
UPP1	2.22484	1.81196e-17	6.08004e-16	UPP1
SEMA4D	2.2244	8.01255e-09	8.544e-08	SEMA4D
ADM	2.22026	2.26687e-09	2.63627e-08	ADM
A4GALT	2.22	0.00123604	0.00456534	A4GALT
USP2	2.21836	0.0073074	0.0214415	USP2
RRP9	2.21781	2.8513e-16	8.29314e-15	RRP9
C17orf97	2.21263	0.00454045	0.0141274	C17orf97
FCGR3A	2.20769	3.64276e-06	2.43684e-05	FCGR3A
BMP6	2.20465	2.3871e-08	2.35968e-07	BMP6
IL17RB	2.20105	5.83608e-06	3.71835e-05	IL17RB
FKBP7	2.20036	0.000113346	0.000546558	FKBP7
CEBPB-AS1	2.19827	2.27305e-06	1.57456e-05	CEBPB-AS1
TSHZ1	2.19503	0.00299933	0.00988738	TSHZ1
ALCAM	2.1945	4.51007e-26	3.64543e-24	ALCAM
ZNF587B	2.19425	3.86123e-08	3.69698e-07	ZNF587B
PSMG1	2.19257	3.08806e-19	1.3732e-17	PSMG1
NRP1	2.19172	5.70209e-14	1.25635e-12	NRP1
AGPAT5	2.19136	1.03328e-13	2.2133e-12	AGPAT5
EIF3CL	2.1899	0.000862452	0.00331956	EIF3CL
SYPL1	2.18889	7.96347e-23	5.08758e-21	SYPL1
TOMM20L	2.18867	0.00177241	0.00626036	TOMM20L
SNHG29	2.18656	1.1438e-13	2.43932e-12	SNHG29
QPCT	2.186	7.32932e-15	1.79311e-13	QPCT
CTTNBP2	2.18468	5.04702e-05	0.000264273	CTTNBP2
EIF5B	2.18435	0.00267049	0.00894443	EIF5B
CNRIP1	2.18239	0.0022726	0.00776464	CNRIP1
ALOX15B	2.18177	5.74657e-15	1.43713e-13	ALOX15B
MRPL3	2.18052	4.12846e-30	4.7187e-28	MRPL3
KRT17	2.1805	0.00160108	0.00571869	KRT17
SNCA	2.17827	2.49299e-06	1.71555e-05	SNCA
SMPD2	2.17397	1.14871e-12	2.19682e-11	SMPD2
LMNA	2.17364	5.42372e-12	9.36824e-11	LMNA
DUSP10	2.1733	1.81292e-08	1.81665e-07	DUSP10
RNASET2	2.1733	2.81181e-16	8.19459e-15	RNASET2
EEF1B2P3	2.16917	2.87337e-13	5.79826e-12	EEF1B2P3
IL27RA	2.16832	2.58149e-39	5.39531e-37	IL27RA
RPL7AP70	2.16606	0.00313867	0.01029	RPL7AP70
NUCB2	2.16604	8.22559e-07	6.2547e-06	NUCB2
TMEM220	2.16244	0.00194917	0.00678799	TMEM220
TRMT1	2.16182	3.94068e-15	1.00967e-13	TRMT1
FGR	2.15949	8.18131e-20	3.95025e-18	FGR
CIITA	2.15943	5.50188e-20	2.75659e-18	CIITA
SLC2A4	2.15896	0.00978391	0.0274317	SLC2A4
EPN2	2.15759	3.07817e-07	2.52572e-06	EPN2
TMEM243	2.15752	7.30145e-15	1.78928e-13	TMEM243
EIF1B	2.15659	2.57893e-12	4.71621e-11	EIF1B
EFNB1	2.15636	1.48849e-09	1.78059e-08	EFNB1
SLC39A8	2.15582	4.64085e-06	3.02027e-05	SLC39A8
ZFP36	2.15486	6.57627e-14	1.44244e-12	ZFP36
ADA	2.1541	3.98704e-06	2.64058e-05	ADA
ZNF37A	2.15261	6.3345e-07	4.91899e-06	ZNF37A
ALG3	2.15092	2.03554e-08	2.03138e-07	ALG3
C1QTNF1-AS1	2.15005	0.00402561	0.0127257	C1QTNF1-AS1
LSMEM2	2.1499	5.11275e-10	6.59027e-09	LSMEM2
PINX1	2.14968	2.16398e-10	2.92868e-09	PINX1
FAM20A	2.14716	5.80495e-07	4.55614e-06	FAM20A
GLIPR1-AS1	2.14326	0.0145658	0.0386326	GLIPR1-AS1
CARD14	2.14298	1.37726e-05	8.15764e-05	CARD14
IQGAP2	2.13526	6.57855e-08	6.03497e-07	IQGAP2
AKAP1	2.1349	1.39882e-15	3.77578e-14	AKAP1
BYSL	2.13403	2.66358e-19	1.19534e-17	BYSL
LY86-AS1	2.13367	0.0075142	0.0219655	LY86-AS1
LIMD2	2.13159	4.65428e-14	1.03483e-12	LIMD2
GHDC	2.1261	4.69677e-14	1.0412e-12	GHDC
KLHL6	2.12535	1.11833e-22	7.05223e-21	KLHL6
MMP19	2.12469	6.971e-12	1.18176e-10	MMP19
CDKN2B	2.12319	3.31132e-06	2.22927e-05	CDKN2B
TMCC1-DT	2.12315	0.013807	0.0369079	TMCC1-DT
ANGPTL4	2.12113	3.2896e-08	3.18721e-07	ANGPTL4
PRELID1	2.11987	1.40432e-32	1.92011e-30	PRELID1
FTH1P20	2.11924	0.000509387	0.00207182	FTH1P20
UBE3D	2.11773	0.00066854	0.00263561	UBE3D
PELI2	2.11158	1.30491e-05	7.76052e-05	PELI2
TMEM44	2.10816	6.29801e-06	3.98185e-05	TMEM44
TNIK	2.10611	0.000187482	0.000857949	TNIK
RGS16	2.10465	1.48101e-05	8.70519e-05	RGS16
MARS2	2.10452	2.18214e-17	7.25561e-16	MARS2
C5orf58	2.10137	0.000441354	0.00182711	C5orf58
REXO2	2.09982	4.59915e-14	1.02413e-12	REXO2
ADGRE1	2.09904	3.50303e-05	0.000190235	ADGRE1
RPF2	2.09638	5.07627e-12	8.80641e-11	RPF2
PIGM	2.09558	6.85685e-15	1.68882e-13	PIGM
NLE1	2.09521	2.09086e-06	1.46151e-05	NLE1
APH1B	2.09172	6.14892e-19	2.59247e-17	APH1B
FKBP4	2.09116	3.57642e-17	1.16532e-15	FKBP4
RAC2	2.08893	2.14046e-10	2.89953e-09	RAC2
ADSL	2.08814	2.27857e-05	0.000129107	ADSL
URB1	2.08742	1.92939e-13	3.95335e-12	URB1
ZNF814	2.08659	0.000236644	0.00105391	ZNF814
DOK3	2.08391	3.36621e-05	0.000183623	DOK3
RPL39P15	2.07709	0.0126169	0.0341255	RPL39P15
DENND5B-AS1	2.07694	0.00988227	0.027681	DENND5B-AS1
SH3BP2	2.0767	3.00235e-11	4.60906e-10	SH3BP2
FCHO2	2.07524	3.67006e-18	1.37322e-16	FCHO2
NDUFA11	2.07403	0.000398025	0.00167282	NDUFA11
MAP7	2.07263	0.00354465	0.0114125	MAP7
ATOH8	2.07183	0.0118386	0.0322952	ATOH8
PRELID1P6	2.07145	2.96832e-11	4.56161e-10	PRELID1P6
CCM2L	2.07141	0.00355671	0.0114488	CCM2L
ATM	2.06833	7.88881e-06	4.90078e-05	ATM
KLLN	2.06734	0.00353015	0.0113733	KLLN
ZP3	2.06565	8.94902e-07	6.76261e-06	ZP3
TECRP1	2.06505	0.0106324	0.0293773	TECRP1
CTU1	2.06491	3.25508e-11	4.97615e-10	CTU1
CYP3A5	2.06357	0.000215844	0.000972413	CYP3A5
ASPHD2	2.06057	2.31378e-05	0.000130899	ASPHD2
UNC13A	2.06008	0.00145938	0.00527699	UNC13A
NAA10	2.05585	6.73411e-19	2.83103e-17	NAA10
AGTRAP	2.04937	4.29585e-09	4.79758e-08	AGTRAP
TMEM198B	2.04781	1.68893e-11	2.71229e-10	TMEM198B
SLC39A4	2.04344	1.54684e-06	1.11096e-05	SLC39A4
SCARB1	2.04332	6.8672e-05	0.000349451	SCARB1
RPL36AP37	2.04109	6.90322e-19	2.89381e-17	RPL36AP37
RIPOR2	2.03682	0.00346289	0.0111936	RIPOR2
SLC25A37	2.03507	5.03076e-05	0.000263705	SLC25A37
PDCD11	2.03155	8.26294e-11	1.19218e-09	PDCD11
TBC1D14	2.03032	6.14418e-11	9.0523e-10	TBC1D14
SMARCD3	2.03014	0.00112854	0.00420117	SMARCD3
NIBAN2	2.027	5.58609e-19	2.38961e-17	NIBAN2
ARHGAP5	2.02698	6.17716e-07	4.82172e-06	ARHGAP5
MYBBP1A	2.02061	3.96929e-05	0.000213026	MYBBP1A
LRMDA	2.01812	1.75508e-06	1.24585e-05	LRMDA
ABHD14A	2.01404	0.00938663	0.0264751	ABHD14A
CATSPER1	2.01086	0.0124426	0.0337541	CATSPER1
NOPCHAP1	2.01043	2.72623e-13	5.51657e-12	NOPCHAP1
MRTO4	2.0094	5.89011e-12	1.01023e-10	MRTO4
PRRX2	2.00897	0.00887849	0.0253004	PRRX2
PTGR2	2.00831	0.00355866	0.0114525	PTGR2
METRNL	2.0079	4.22331e-06	2.7807e-05	METRNL
TMOD2	2.00676	3.4525e-20	1.76609e-18	TMOD2
SPA17	2.00479	0.000185196	0.00084908	SPA17
ITGB2-AS1	2.00185	0.00922252	0.0260978	ITGB2-AS1
DNAAF5	1.99861	4.15641e-17	1.3483e-15	DNAAF5
PTGER2	1.99841	4.09651e-06	2.70573e-05	PTGER2
MATK	1.99635	2.12049e-10	2.87515e-09	MATK
DTD2	1.9955	1.52909e-08	1.54921e-07	DTD2
SH3BP5	1.99304	4.21517e-06	2.77658e-05	SH3BP5
RETREG1	1.99252	1.57334e-06	1.12778e-05	RETREG1
KHDRBS3	1.99146	0.00616927	0.0184838	KHDRBS3
AVIL	1.98861	4.04148e-06	2.67179e-05	AVIL
STARD8	1.98815	5.77038e-10	7.33455e-09	STARD8
RANBP9	1.98789	4.75862e-19	2.05972e-17	RANBP9
CORO1A	1.98734	5.40385e-15	1.36073e-13	CORO1A
STX5-DT	1.98649	9.83665e-09	1.03161e-07	STX5-DT
NDUFAF6	1.98505	5.25232e-12	9.08292e-11	NDUFAF6
SH3BP5-AS1	1.9816	1.34274e-05	7.96726e-05	SH3BP5-AS1
WDR38	1.97838	3.4331e-06	2.30395e-05	WDR38
TUT7	1.97625	3.24716e-06	2.19124e-05	TUT7
YBX3	1.97625	9.0333e-09	9.54893e-08	YBX3
DDX21	1.97602	6.56439e-20	3.25549e-18	DDX21
ARHGAP26	1.97554	3.60882e-09	4.06876e-08	ARHGAP26
SERPINF1	1.97038	1.87124e-14	4.33168e-13	SERPINF1
SYK	1.97001	9.34645e-16	2.59466e-14	SYK
NIFK	1.969	5.49519e-24	3.84663e-22	NIFK
QTRT1	1.96888	1.64202e-09	1.9499e-08	QTRT1
CA13	1.96867	0.000396619	0.00166787	CA13
CHD7	1.96782	7.93496e-05	0.000397836	CHD7
PER2	1.96684	7.90501e-06	4.90667e-05	PER2
PSENEN	1.9648	0.000227795	0.00102103	PSENEN
CHPF	1.9643	1.71085e-12	3.21719e-11	CHPF
MAP2K3	1.96369	6.50771e-16	1.8239e-14	MAP2K3
DISC1	1.96161	0.000259497	0.00114385	DISC1
ETHE1	1.96146	1.24834e-14	2.96962e-13	ETHE1
HMGN5	1.96034	0.00696708	0.0205874	HMGN5
SLC4A11	1.95998	8.85142e-05	0.000438673	SLC4A11
EIF4G3	1.95992	4.01612e-05	0.000215144	EIF4G3
DENND2B	1.95983	0.00583463	0.0176438	DENND2B
RPL32P18	1.95834	0.00230238	0.00784989	RPL32P18
PALS2	1.95746	0.000299536	0.00130268	PALS2
EEF1B2	1.95556	1.89799e-18	7.46663e-17	EEF1B2
PDIA5	1.95534	2.30466e-08	2.28436e-07	PDIA5
PDLIM2	1.9553	0.00406126	0.012819	PDLIM2
RPS9	1.95006	2.04387e-05	0.000116945	RPS9
CD209	1.94477	4.86041e-06	3.14915e-05	CD209
RRAS2	1.94039	0.00109892	0.00410553	RRAS2
SLC27A5	1.93985	0.00582744	0.0176292	SLC27A5
OSGIN1	1.93471	3.00062e-05	0.000165677	OSGIN1
MAP1LC3A	1.93386	9.9129e-10	1.21997e-08	MAP1LC3A
PPIL1	1.932	3.78804e-13	7.5709e-12	PPIL1
PDCD5	1.93035	3.06457e-11	4.68982e-10	PDCD5
MYRF-AS1	1.92544	0.0148264	0.0392385	MYRF-AS1
SP2-AS1	1.92234	0.00533471	0.0162937	SP2-AS1
GK	1.92198	1.71374e-30	2.00576e-28	GK
NFE2	1.91788	0.00183051	0.00643141	NFE2
IL1B	1.91617	0.0153786	0.0404148	IL1B
ALDH18A1	1.91388	1.00673e-07	8.94807e-07	ALDH18A1
ELAPOR2	1.91053	0.000741407	0.00289248	ELAPOR2
CACNA2D4	1.90954	0.014996	0.0395728	CACNA2D4
EBPL	1.90789	1.05426e-09	1.29394e-08	EBPL
PHF1	1.90748	0.0132467	0.0356445	PHF1
ZNF358	1.90645	0.00136821	0.00498801	ZNF358
ITSN1	1.90542	2.25883e-06	1.56619e-05	ITSN1
FCER1G	1.90447	3.40918e-05	0.000185759	FCER1G
ZHX3	1.90173	0.000415093	0.00173459	ZHX3
RPS15A	1.90022	1.05182e-08	1.09368e-07	RPS15A
SYNCRIP	1.89625	1.32983e-09	1.61055e-08	SYNCRIP
NOL6	1.89583	6.97067e-14	1.52438e-12	NOL6
MMACHC	1.89534	1.40721e-10	1.95512e-09	MMACHC
ADAMDEC1	1.89471	0.000135441	0.000641264	ADAMDEC1
RRP1	1.89445	2.46216e-20	1.27735e-18	RRP1
RPL22P1	1.89343	9.37908e-09	9.893e-08	RPL22P1
ZNF503	1.89279	0.00201341	0.00698841	ZNF503
CLN6	1.88986	2.08038e-19	9.57105e-18	CLN6
ICAM2	1.88631	1.32374e-07	1.1507e-06	ICAM2
ZNF343	1.88612	9.07228e-05	0.000447949	ZNF343
FTH1P5	1.88318	0.00291898	0.00966386	FTH1P5
POLR1B	1.88282	1.19979e-18	4.8355e-17	POLR1B
RGL1	1.87659	1.67474e-14	3.92023e-13	RGL1
SMARCA4	1.87578	9.69453e-06	5.90963e-05	SMARCA4
RPL6P19	1.87493	4.11963e-05	0.000220125	RPL6P19
GK-AS1	1.87131	7.41742e-15	1.81163e-13	GK-AS1
P2RY6	1.86626	6.39279e-05	0.000326901	P2RY6
EEF1AKMT1	1.86547	1.94751e-09	2.27754e-08	EEF1AKMT1
RPL13	1.86508	7.08457e-14	1.54467e-12	RPL13
CAPN3	1.86178	0.017605	0.0453531	CAPN3
GTF3A	1.86125	9.17481e-11	1.3121e-09	GTF3A
PTEN	1.8606	1.5152e-25	1.19179e-23	PTEN
RRP15	1.85994	1.14721e-09	1.39981e-08	RRP15
PAG1	1.8592	1.19423e-05	7.15351e-05	PAG1
MYH10	1.8571	0.00684369	0.0202802	MYH10
TXNRD3	1.8569	5.51316e-05	0.000286426	TXNRD3
TRMT6	1.85573	2.11254e-12	3.92213e-11	TRMT6
UCHL3	1.85168	0.00859805	0.0246308	UCHL3
RRBP1	1.85115	0.0123157	0.0334349	RRBP1
GIMAP8	1.85094	0.000230012	0.0010297	GIMAP8
TMEM185B	1.85026	1.44961e-18	5.81035e-17	TMEM185B
ARL4A	1.84994	1.67765e-05	9.7746e-05	ARL4A
FAM53B	1.84971	1.30093e-13	2.74245e-12	FAM53B
TM9SF1	1.84939	0.0195796	0.0493321	TM9SF1
ARHGAP9	1.84797	2.07211e-16	6.08735e-15	ARHGAP9
UST	1.84662	3.01339e-06	2.0467e-05	UST
AHCY	1.8449	1.30384e-16	3.94931e-15	AHCY
RPL34P18	1.8436	0.00023408	0.00104536	RPL34P18
UGP2	1.84321	4.8069e-17	1.53213e-15	UGP2
ANG	1.843	0.00516501	0.0158282	ANG
GAS5	1.84093	1.07249e-10	1.51016e-09	GAS5
NUDT6	1.83998	0.0172236	0.0444648	NUDT6
AGMAT	1.83513	0.00991406	0.0277487	AGMAT
DCUN1D3	1.83354	5.29664e-16	1.49594e-14	DCUN1D3
ZFHX3	1.83232	0.00115475	0.00428998	ZFHX3
SH3TC1	1.8317	7.41235e-10	9.33242e-09	SH3TC1
SLA	1.83141	6.43021e-15	1.59025e-13	SLA
ENOSF1	1.82456	1.34008e-06	9.76365e-06	ENOSF1
PWP2	1.82207	0.00224818	0.00769016	PWP2
ATAD3A	1.81982	3.09034e-12	5.58168e-11	ATAD3A
KLHL8	1.81773	4.2098e-27	3.68798e-25	KLHL8
RPSAP19	1.81609	2.32448e-05	0.000131454	RPSAP19
SLC43A3	1.81514	5.48973e-07	4.32264e-06	SLC43A3
RREB1	1.8145	2.20188e-06	1.53034e-05	RREB1
IGF2BP2	1.81373	0.00119769	0.004436	IGF2BP2
ARHGDIB	1.81281	9.26175e-06	5.66232e-05	ARHGDIB
SACS	1.81009	9.62806e-05	0.000472046	SACS
CASKIN1	1.80856	2.36622e-07	1.9759e-06	CASKIN1
ABCA1	1.80521	0.000521653	0.00211778	ABCA1
MTMR11	1.80086	0.000351534	0.00149504	MTMR11
LACC1	1.80078	1.20175e-08	1.23553e-07	LACC1
STAP2	1.80078	3.87721e-09	4.33999e-08	STAP2
VAV1	1.79984	2.55621e-06	1.758e-05	VAV1
SLAMF1	1.79692	3.85081e-19	1.70203e-17	SLAMF1
VCAM1	1.79645	0.000346953	0.00147728	VCAM1
BLVRB	1.79573	1.1632e-18	4.70098e-17	BLVRB
SDHAF3	1.79568	8.37261e-08	7.54257e-07	SDHAF3
NEIL2	1.79523	1.98878e-08	1.98606e-07	NEIL2
FXYD5	1.79462	3.96554e-06	2.62753e-05	FXYD5
POLR1A	1.79219	8.40817e-11	1.21074e-09	POLR1A
FTH1P10	1.79171	5.9607e-05	0.000306736	FTH1P10
FRAT2	1.79114	2.01042e-14	4.63918e-13	FRAT2
NUDT5	1.78939	1.42654e-15	3.84351e-14	NUDT5
SNX25	1.78889	0.000120015	0.000574548	SNX25
PLIN2	1.7875	6.8813e-18	2.46145e-16	PLIN2
NBR1	1.78548	1.486e-14	3.50084e-13	NBR1
PABPC4	1.78415	3.94259e-12	7.00234e-11	PABPC4
IRAK2	1.78379	0.000520181	0.00211278	IRAK2
CTU2	1.78255	4.73847e-11	7.08832e-10	CTU2
EEF1E1	1.77846	0.000114355	0.000550335	EEF1E1
APEX1	1.7744	2.09443e-21	1.22566e-19	APEX1
GNA15	1.77338	1.0148e-17	3.54347e-16	GNA15
YPEL2	1.77218	2.60377e-23	1.74739e-21	YPEL2
RXRA	1.76972	1.35868e-15	3.67421e-14	RXRA
KIF17	1.76792	0.00294284	0.00973141	KIF17
ANKRD28	1.76311	0.0105651	0.0292409	ANKRD28
NOLC1	1.76267	2.50817e-09	2.89846e-08	NOLC1
S100A4	1.76241	5.56927e-06	3.57049e-05	S100A4
SLX9	1.76048	9.13475e-16	2.54071e-14	SLX9
GAR1	1.75994	3.35746e-09	3.80773e-08	GAR1
STX12	1.7585	6.17756e-15	1.53965e-13	STX12
CTPS1	1.75849	1.24528e-14	2.96717e-13	CTPS1
MUC1	1.75726	3.69158e-05	0.000199659	MUC1
PRKDC	1.75583	0.000286428	0.0012505	PRKDC
ARL11	1.75467	0.00424983	0.0133423	ARL11
TIMM8A	1.75314	2.78276e-05	0.000155152	TIMM8A
ERF	1.75212	1.51292e-11	2.45661e-10	ERF
PIN4	1.75174	5.7217e-06	3.66012e-05	PIN4
RPL7AP66	1.7504	0.00224701	0.00768797	RPL7AP66
ZNF121	1.74773	1.34826e-06	9.81346e-06	ZNF121
CBX3	1.73616	4.48851e-19	1.9602e-17	CBX3
JTB	1.73561	0.000138495	0.000654239	JTB
TRPM2	1.73282	0.00127887	0.00471145	TRPM2
DOCK4	1.73241	1.72048e-05	0.000100162	DOCK4
PSMC3IP	1.7318	1.53031e-11	2.48208e-10	PSMC3IP
WDR5	1.73063	1.19051e-20	6.427e-19	WDR5
IGSF6	1.73048	3.96837e-09	4.43863e-08	IGSF6
CALHM6	1.7294	0.000372085	0.00157648	CALHM6
POLD2	1.72844	2.24058e-12	4.14408e-11	POLD2
TCF7L2	1.72724	0.0145331	0.0385529	TCF7L2
DKC1	1.7267	2.60618e-17	8.60688e-16	DKC1
DBNDD2	1.72517	3.54107e-16	1.0178e-14	DBNDD2
MAGED1	1.72178	3.88812e-10	5.0834e-09	MAGED1
RPS16	1.72067	7.96935e-19	3.29355e-17	RPS16
SNHG17	1.7194	0.000486139	0.00198832	SNHG17
NCF1C	1.71592	3.09339e-06	2.09714e-05	NCF1C
PRR29	1.7141	7.50862e-06	4.68848e-05	PRR29
MORN2	1.71284	0.0149403	0.03944	MORN2
TNFRSF10A	1.71162	1.91166e-05	0.000110152	TNFRSF10A
JMJD4	1.71107	6.0738e-21	3.40459e-19	JMJD4
PHLDB3	1.70927	6.62174e-09	7.13898e-08	PHLDB3
PEMT	1.70764	1.13804e-06	8.43443e-06	PEMT
AMPD2	1.70732	5.50937e-08	5.13524e-07	AMPD2
METRN	1.70611	9.25379e-10	1.14926e-08	METRN
NDUFB8	1.70302	0.0153481	0.0403563	NDUFB8
RBPJ	1.70246	5.15959e-09	5.68409e-08	RBPJ
SPARC	1.69815	1.3431e-06	9.78079e-06	SPARC
FYCO1	1.69694	0.00925267	0.026173	FYCO1
TBC1D8	1.69627	2.14832e-09	2.50238e-08	TBC1D8
NOB1	1.69523	1.50092e-16	4.49967e-15	NOB1
ANKHD1	1.69435	0.0007079	0.00277433	ANKHD1
CLEC4D	1.69434	0.000808065	0.00312586	CLEC4D
SSTR2	1.69279	0.00564475	0.0171262	SSTR2
IL18BP	1.69257	4.96577e-07	3.92911e-06	IL18BP
TCERG1	1.69254	3.66644e-06	2.45155e-05	TCERG1
CD53	1.6921	9.26439e-11	1.32361e-09	CD53
HDAC4	1.69059	1.78537e-06	1.26611e-05	HDAC4
MKNK1	1.69005	1.61731e-13	3.36576e-12	MKNK1
FBL	1.68999	2.66638e-11	4.13232e-10	FBL
ABCC5	1.68989	5.71151e-05	0.00029589	ABCC5
MARCHF3	1.68752	0.0026665	0.0089331	MARCHF3
FOXD2-AS1	1.68746	0.0100986	0.0281843	FOXD2-AS1
CORO1A-AS1	1.6863	0.000338256	0.00144487	CORO1A-AS1
NR2F6	1.68552	4.96961e-10	6.41141e-09	NR2F6
ZSCAN22	1.68537	0.0024592	0.0083148	ZSCAN22
PPP5C	1.68233	1.84009e-11	2.92933e-10	PPP5C
PICK1	1.68173	1.204e-15	3.28016e-14	PICK1
LINC02693	1.68068	0.0014449	0.00522981	LINC02693
MORC2	1.67837	4.02704e-08	3.83815e-07	MORC2
ZNF575	1.67781	7.54212e-07	5.78915e-06	ZNF575
MTHFD1	1.67587	1.02923e-07	9.12028e-07	MTHFD1
RPL4P4	1.67514	5.67163e-10	7.2153e-09	RPL4P4
HNRNPAB	1.67325	1.90654e-09	2.23141e-08	HNRNPAB
TRIP13	1.67317	0.00396603	0.0125645	TRIP13
DHX32	1.67221	1.28626e-08	1.31686e-07	DHX32
ANKRD6	1.67105	0.00690685	0.0204403	ANKRD6
MAST3-AS1	1.67071	0.00884343	0.0252103	MAST3-AS1
SHB	1.66817	0.00695596	0.0205712	SHB
MSRB2	1.66769	3.30993e-08	3.20478e-07	MSRB2
FAM110A	1.66718	2.19434e-05	0.000124851	FAM110A
MRPL24	1.66647	4.69716e-14	1.0412e-12	MRPL24
LAT2	1.66336	1.43814e-05	8.48046e-05	LAT2
MARK2	1.6633	2.25086e-08	2.23406e-07	MARK2
RPL29	1.66187	6.05062e-12	1.03533e-10	RPL29
RPS23	1.66176	1.51499e-15	4.07432e-14	RPS23
IFNGR1	1.66151	2.89016e-26	2.40245e-24	IFNGR1
ZNHIT2	1.66003	7.4938e-08	6.80536e-07	ZNHIT2
ALOX5AP	1.65825	0.00062317	0.00247609	ALOX5AP
DPYD	1.65773	7.72305e-17	2.42464e-15	DPYD
PDCD2L	1.656	9.94344e-05	0.00048588	PDCD2L
NQO1-DT	1.65597	2.78258e-18	1.07696e-16	NQO1-DT
RASAL3	1.65589	0.00574876	0.0174021	RASAL3
LOXL3	1.65469	6.75889e-09	7.27613e-08	LOXL3
AQP3	1.65439	6.31096e-09	6.85954e-08	AQP3
GRPEL1	1.65198	1.51542e-12	2.86442e-11	GRPEL1
WDR77	1.65138	5.62765e-09	6.15801e-08	WDR77
RBM19	1.65063	0.000164138	0.000762813	RBM19
LYL1	1.6501	6.3267e-05	0.000323635	LYL1
RPL23AP42	1.65008	1.23542e-08	1.26836e-07	RPL23AP42
SIGLEC7	1.64879	5.93634e-05	0.000305697	SIGLEC7
EXOSC2	1.64752	3.14366e-12	5.67099e-11	EXOSC2
SSBP1	1.64523	1.33688e-06	9.74515e-06	SSBP1
NUFIP1	1.64473	7.44348e-06	4.65178e-05	NUFIP1
RPL13P12	1.6436	5.03474e-08	4.71865e-07	RPL13P12
MCMDC2	1.64326	2.16597e-06	1.50824e-05	MCMDC2
GNG12	1.64268	0.00845569	0.0242657	GNG12
TMEM201	1.64257	0.000660229	0.00260679	TMEM201
RPS6KA2	1.63992	0.0128243	0.0346224	RPS6KA2
PDSS1	1.63967	2.46234e-10	3.3092e-09	PDSS1
POLR2I	1.63947	6.63051e-09	7.14318e-08	POLR2I
HNMT	1.63845	1.21883e-07	1.06456e-06	HNMT
RPL39	1.63641	4.82546e-12	8.41437e-11	RPL39
GPATCH4	1.63091	0.000756627	0.00294479	GPATCH4
PRADC1	1.6292	4.17145e-08	3.96476e-07	PRADC1
LMF1	1.62866	0.000459699	0.00189128	LMF1
SLC12A9	1.62782	5.50632e-10	7.03559e-09	SLC12A9
TNFAIP8L1	1.62723	5.50782e-05	0.00028625	TNFAIP8L1
RPL23	1.62592	1.66179e-15	4.44461e-14	RPL23
RPL7P9	1.62491	3.51654e-12	6.31251e-11	RPL7P9
NEURL1	1.62456	0.00727305	0.02136	NEURL1
RPL22	1.62415	4.112e-11	6.21117e-10	RPL22
RPL7P1	1.62313	1.30163e-08	1.33167e-07	RPL7P1
CHD4	1.622	0.0027341	0.00912822	CHD4
BRIX1	1.62144	1.56747e-11	2.53673e-10	BRIX1
SHMT1	1.61845	7.29546e-05	0.000369445	SHMT1
KDM7A-DT	1.61822	1.1951e-05	7.154e-05	KDM7A-DT
SEC63	1.61767	1.15295e-09	1.40447e-08	SEC63
LGALS8	1.61529	4.26735e-08	4.05135e-07	LGALS8
ECHDC1	1.61402	4.6442e-10	6.00218e-09	ECHDC1
RPL3P4	1.6111	4.56321e-07	3.64011e-06	RPL3P4
HTRA2	1.61054	2.90791e-14	6.57538e-13	HTRA2
FOXO3	1.60899	1.0102e-10	1.43348e-09	FOXO3
GTF2IP4	1.6071	0.000613708	0.00244447	GTF2IP4
ADAM15	1.60464	2.03862e-13	4.16551e-12	ADAM15
PLSCR1	1.6029	9.27074e-07	6.99489e-06	PLSCR1
RPL7	1.60167	8.72527e-16	2.43608e-14	RPL7
ELL2	1.60164	1.01181e-10	1.43438e-09	ELL2
CMPK1	1.6011	1.07259e-08	1.11283e-07	CMPK1
C19orf44	1.5976	0.00138641	0.00504684	C19orf44
GFOD1	1.59634	1.15597e-05	6.95104e-05	GFOD1
TMEM177	1.59602	2.49048e-06	1.71462e-05	TMEM177
USB1	1.59602	1.00409e-11	1.66363e-10	USB1
LAPTM5	1.5956	3.32485e-05	0.000181638	LAPTM5
RPL32	1.59555	1.85256e-11	2.94597e-10	RPL32
RGS19	1.59498	1.71252e-16	5.06145e-15	RGS19
HSBP1L1	1.59402	5.27328e-05	0.000274744	HSBP1L1
MTAP	1.59017	1.89793e-10	2.59501e-09	MTAP
CBFB	1.59002	1.16032e-16	3.5588e-15	CBFB
IGKC	1.58598	0.000775502	0.00301184	IGKC
SNU13	1.58571	4.66828e-12	8.15973e-11	SNU13
RPS19BP1	1.58483	6.2183e-15	1.54455e-13	RPS19BP1
BTF3L4	1.58347	5.05015e-31	6.26133e-29	BTF3L4
PPARD	1.58269	1.4602e-05	8.59322e-05	PPARD
MRPS34	1.58178	2.24362e-19	1.01938e-17	MRPS34
PARVG	1.58153	0.00146981	0.00530946	PARVG
NIFK-AS1	1.5804	4.10903e-11	6.21117e-10	NIFK-AS1
B9D2	1.57982	7.53798e-06	4.70079e-05	B9D2
CRYBG3	1.57923	2.69313e-07	2.22602e-06	CRYBG3
SURF6	1.57884	1.59236e-06	1.13862e-05	SURF6
CHCHD4	1.57772	7.03838e-14	1.53689e-12	CHCHD4
CTNS	1.57545	1.77395e-07	1.51065e-06	CTNS
MOSPD3	1.57211	0.000522058	0.00211864	MOSPD3
NOP14	1.56976	7.03362e-05	0.000357547	NOP14
RB1CC1	1.56855	1.24485e-05	7.42749e-05	RB1CC1
RNF207	1.5666	0.00989599	0.0277088	RNF207
PCAT7	1.56623	0.0133758	0.0359323	PCAT7
NFATC1	1.56411	5.62571e-05	0.000291755	NFATC1
EBNA1BP2	1.56323	1.87821e-12	3.50935e-11	EBNA1BP2
POLG2	1.56281	5.1348e-05	0.000268389	POLG2
PARL	1.5626	0.000567007	0.00227706	PARL
NDUFV3	1.56244	5.33371e-09	5.86267e-08	NDUFV3
RMND1	1.55963	4.43783e-08	4.2023e-07	RMND1
RPL37	1.55908	2.38415e-11	3.73449e-10	RPL37
TCEAL9	1.55829	0.00241102	0.00817836	TCEAL9
PPRC1	1.55633	6.37883e-06	4.0312e-05	PPRC1
NCS1	1.55441	0.00123106	0.00454809	NCS1
IL7R	1.55398	1.19123e-06	8.77525e-06	IL7R
MCF2L2	1.55119	9.59011e-10	1.186e-08	MCF2L2
ENTR1	1.54984	6.09009e-18	2.19995e-16	ENTR1
NOC2L	1.54941	1.8987e-23	1.28009e-21	NOC2L
SYNE3	1.54892	1.27836e-06	9.36058e-06	SYNE3
ZNF692	1.54669	0.00927798	0.0262243	ZNF692
CTDSP1	1.54563	6.24136e-12	1.06423e-10	CTDSP1
MSTO1	1.54407	1.42428e-05	8.40886e-05	MSTO1
ZNF593	1.54393	3.17767e-08	3.08694e-07	ZNF593
WDR74	1.54028	5.74613e-11	8.5087e-10	WDR74
ATP1A1-AS1	1.53892	9.41076e-08	8.40533e-07	ATP1A1-AS1
TCTN3	1.53795	4.10351e-07	3.30222e-06	TCTN3
RPL23A	1.53676	4.10707e-18	1.53282e-16	RPL23A
MAPK12	1.53615	0.00202911	0.0070329	MAPK12
RPL7AP6	1.53567	2.89854e-05	0.000160871	RPL7AP6
TTC13	1.53447	8.22918e-05	0.000410757	TTC13
MRPS26	1.53428	1.27044e-07	1.10634e-06	MRPS26
DEDD2	1.53397	1.27762e-15	3.4614e-14	DEDD2
ZNF319	1.53375	9.47177e-05	0.000465945	ZNF319
TIMM21	1.53225	2.03019e-05	0.00011634	TIMM21
ATP5PO	1.53195	1.45816e-06	1.05377e-05	ATP5PO
MDN1	1.5303	0.00107223	0.00401504	MDN1
PUS7	1.52864	2.43634e-05	0.000137249	PUS7
CEP192-DT	1.52719	5.4668e-05	0.000284219	CEP192-DT
NIP7	1.52498	9.99478e-17	3.09796e-15	NIP7
PDGFRA	1.52484	0.00122741	0.00453576	PDGFRA
CYP2S1	1.52429	0.00016728	0.000776429	CYP2S1
TNFSF13	1.52389	0.00716903	0.0210989	TNFSF13
RPS8	1.52287	1.15017e-13	2.44934e-12	RPS8
RPL35	1.52201	6.9797e-09	7.50279e-08	RPL35
NDUFAF4	1.52128	2.50205e-09	2.89367e-08	NDUFAF4
RUVBL2	1.52046	6.60698e-15	1.63002e-13	RUVBL2
CEP295	1.51717	8.20616e-05	0.000409888	CEP295
ZNF33B	1.51682	8.32689e-05	0.000414785	ZNF33B
RPAIN	1.51619	8.85642e-10	1.1046e-08	RPAIN
RPL6P27	1.51554	6.37005e-07	4.94397e-06	RPL6P27
WTAP	1.51339	2.61389e-14	5.92886e-13	WTAP
RPL6	1.51297	5.00436e-12	8.70556e-11	RPL6
RNF44	1.51165	2.52839e-08	2.49093e-07	RNF44
RHOBTB2	1.51018	5.25576e-05	0.000274026	RHOBTB2
NOP58	1.51002	4.55906e-08	4.30594e-07	NOP58
SLC7A8	1.50983	0.00283159	0.0094065	SLC7A8
ALDH9A1	1.50926	1.03026e-11	1.70314e-10	ALDH9A1
TIMM9	1.50846	2.37417e-14	5.4357e-13	TIMM9
ESF1	1.50699	0.000409426	0.00171434	ESF1
PLPPR2	1.50346	0.00848955	0.0243581	PLPPR2
RPL18A	1.50034	2.54256e-19	1.14454e-17	RPL18A
KBTBD6	1.49973	0.000561345	0.00225618	KBTBD6
KNOP1	1.49837	4.4048e-05	0.000233741	KNOP1
SNAP47	1.49706	4.31876e-13	8.59639e-12	SNAP47
WDR19	1.49671	0.00140181	0.00509528	WDR19
METTL26	1.496	5.66349e-07	4.45228e-06	METTL26
ZNF593OS	1.49576	5.22492e-11	7.76047e-10	ZNF593OS
PLXNA1	1.49538	4.2313e-05	0.000225433	PLXNA1
GADD45G	1.49456	0.00121735	0.00450086	GADD45G
UBALD2	1.49329	7.54795e-19	3.13712e-17	UBALD2
TNFRSF4	1.49087	1.77471e-13	3.66723e-12	TNFRSF4
EYA3	1.48991	9.46596e-10	1.17461e-08	EYA3
EIF4A1P10	1.48703	1.07328e-08	1.11283e-07	EIF4A1P10
DHRS13	1.48596	2.12531e-09	2.47755e-08	DHRS13
KCTD3	1.48408	4.48431e-12	7.87581e-11	KCTD3
THEM4	1.48403	9.03841e-05	0.000446579	THEM4
SNHG6	1.48285	1.95912e-11	3.10193e-10	SNHG6
HSPE1	1.48067	4.51437e-05	0.000238948	HSPE1
ARAP1-AS1	1.48036	0.00369814	0.0118363	ARAP1-AS1
BRD3OS	1.4803	9.55601e-07	7.18419e-06	BRD3OS
PEX12	1.47964	3.25669e-06	2.19636e-05	PEX12
ALDH16A1	1.47931	1.48736e-16	4.46819e-15	ALDH16A1
NDUFAF8	1.47759	5.55921e-08	5.17374e-07	NDUFAF8
PRDM15	1.4744	0.00895917	0.0254629	PRDM15
LMO2	1.47367	0.000973288	0.00369082	LMO2
LRRC8A	1.47337	1.39283e-05	8.2365e-05	LRRC8A
CASP4	1.47303	5.21293e-06	3.36118e-05	CASP4
MPHOSPH10	1.4728	0.000272782	0.00119501	MPHOSPH10
SRPRB	1.46911	2.17088e-15	5.73283e-14	SRPRB
XBP1	1.46831	6.06655e-12	1.03684e-10	XBP1
RNF125	1.46811	0.00290329	0.00962065	RNF125
C20orf27	1.46794	0.000844766	0.00325406	C20orf27
AP1B1	1.46616	1.17365e-06	8.65881e-06	AP1B1
DIPK1B	1.46576	0.0102772	0.0285683	DIPK1B
MYCBP	1.46557	2.35306e-08	2.33076e-07	MYCBP
CCR1	1.46543	0.000566142	0.00227421	CCR1
METTL21A	1.46465	3.94304e-06	2.6165e-05	METTL21A
SLC2A9	1.46381	0.0124794	0.0338162	SLC2A9
TIMM13	1.4635	7.05241e-20	3.46231e-18	TIMM13
DDX10	1.46277	7.76802e-09	8.29534e-08	DDX10
SNHG8	1.46253	0.00203792	0.00706175	SNHG8
PRDX1	1.46246	1.63612e-16	4.88499e-15	PRDX1
RPL24P8	1.45902	0.00375119	0.0119799	RPL24P8
RPL39P3	1.45897	8.45803e-13	1.64331e-11	RPL39P3
SFSWAP	1.4586	0.00341226	0.0110494	SFSWAP
ZBTB25	1.45816	3.14008e-08	3.05245e-07	ZBTB25
POLR1G	1.45744	5.89112e-05	0.000303797	POLR1G
MOCS2	1.45706	1.33079e-08	1.35676e-07	MOCS2
SLAIN1	1.45636	0.000233834	0.0010449	SLAIN1
RPS6	1.45614	2.10764e-12	3.91801e-11	RPS6
TNFSF8	1.45595	0.00698674	0.0206372	TNFSF8
MTSS1	1.45432	7.36473e-08	6.70897e-07	MTSS1
RPL4	1.4532	3.43648e-19	1.52351e-17	RPL4
PLD3	1.45309	6.39641e-05	0.000326973	PLD3
ARHGAP31	1.4518	1.71032e-06	1.21735e-05	ARHGAP31
PRMT5	1.45154	2.44178e-07	2.03551e-06	PRMT5
CLPB	1.45115	1.54959e-05	9.06846e-05	CLPB
RPL22L1	1.44956	2.79583e-06	1.90601e-05	RPL22L1
SURF2	1.4488	5.99818e-05	0.000308448	SURF2
IMP4	1.44868	8.73024e-20	4.20143e-18	IMP4
RCC2-AS1	1.44713	0.000239488	0.00106463	RCC2-AS1
NAT10	1.44658	4.1914e-11	6.30865e-10	NAT10
SMARCA2	1.44584	1.30757e-07	1.13733e-06	SMARCA2
BNIP3L	1.44537	9.1604e-12	1.52638e-10	BNIP3L
PIEZO1	1.44418	4.53658e-05	0.000240037	PIEZO1
RPL24	1.44405	4.6045e-08	4.34325e-07	RPL24
RPS3AP26	1.4434	0.000355601	0.00151058	RPS3AP26
RPS13P2	1.44275	0.000839038	0.0032337	RPS13P2
POLR3B	1.44268	1.2008e-05	7.18222e-05	POLR3B
RPL7A	1.44217	7.58748e-12	1.28329e-10	RPL7A
UBE2D1	1.44205	3.75951e-08	3.6043e-07	UBE2D1
EME1	1.44164	7.34338e-07	5.64845e-06	EME1
KCNN4	1.44046	0.000660498	0.00260679	KCNN4
GPT	1.43812	0.000754951	0.00293904	GPT
CPPED1	1.43738	8.25936e-18	2.93287e-16	CPPED1
TPST1	1.43723	0.000418907	0.00174903	TPST1
SAP30-DT	1.43663	0.00404211	0.0127696	SAP30-DT
C19orf48	1.43536	0.000291871	0.00127199	C19orf48
SNRPF	1.43419	1.27303e-09	1.54431e-08	SNRPF
SULF2	1.43291	8.52648e-06	5.25452e-05	SULF2
SAMHD1	1.43273	3.73114e-07	3.02586e-06	SAMHD1
UTP20	1.43193	0.00590667	0.0178395	UTP20
GSAP	1.43178	0.00207999	0.00719562	GSAP
BRD3	1.43123	1.53922e-06	1.10603e-05	BRD3
DCLRE1C	1.43066	0.00026202	0.00115393	DCLRE1C
RPS3AP6	1.43	9.11408e-06	5.58504e-05	RPS3AP6
LAMB2	1.42978	0.0098312	0.0275485	LAMB2
TRIT1	1.4291	0.000156555	0.000731291	TRIT1
DUS3L	1.42776	1.33045e-05	7.89958e-05	DUS3L
LETM1	1.42574	1.10689e-07	9.74945e-07	LETM1
COLGALT1	1.42472	2.49687e-11	3.89437e-10	COLGALT1
RPL18	1.42369	1.30924e-08	1.33757e-07	RPL18
PIP5K1C	1.42339	6.93665e-06	4.3555e-05	PIP5K1C
NEK8	1.42223	0.0124481	0.0337564	NEK8
URB2	1.42071	9.62068e-07	7.2291e-06	URB2
GPR65	1.42053	0.00229765	0.00783922	GPR65
SREK1IP1	1.42042	0.00327265	0.0106611	SREK1IP1
DSC2	1.41956	5.08938e-09	5.61521e-08	DSC2
TMEM147	1.41936	1.6958e-14	3.96319e-13	TMEM147
FBXW7	1.41769	0.000558677	0.00224669	FBXW7
NOL8	1.41753	0.000378024	0.001598	NOL8
CD81	1.41712	6.29439e-09	6.84661e-08	CD81
TPRKB	1.4163	1.58575e-05	9.26501e-05	TPRKB
FBP1	1.41528	0.00955165	0.0268991	FBP1
RPS12	1.41481	4.41015e-11	6.62429e-10	RPS12
STAB1	1.41352	0.00010828	0.000524547	STAB1
PCSK5	1.41349	0.00269402	0.00901293	PCSK5
ENDOV	1.41334	0.000218607	0.000983463	ENDOV
RBFA	1.41205	1.48157e-08	1.50315e-07	RBFA
GK4P	1.4115	0.016011	0.0418392	GK4P
DPH6	1.41112	3.08283e-05	0.000169683	DPH6
RPS13	1.41063	6.85096e-14	1.50044e-12	RPS13
SMARCA2-AS1	1.40987	0.000135934	0.000643388	SMARCA2-AS1
MRPL9	1.40928	6.30354e-21	3.51988e-19	MRPL9
RERE	1.40917	0.000705216	0.00276455	RERE
IL19	1.40895	0.0125728	0.0340378	IL19
DMXL2	1.40804	3.40687e-05	0.000185702	DMXL2
BCCIP	1.40531	1.66109e-14	3.89602e-13	BCCIP
RPL7AP62	1.40515	0.00161033	0.00574537	RPL7AP62
CENATAC	1.40307	5.20714e-10	6.67664e-09	CENATAC
HHEX	1.40296	0.00991166	0.0277473	HHEX
DUS4L-BCAP29	1.40209	0.017205	0.0444245	DUS4L-BCAP29
WDR81	1.40155	0.00160745	0.00573865	WDR81
RPS5	1.40146	1.09042e-11	1.79246e-10	RPS5
SKAP2	1.40067	5.33052e-06	3.42794e-05	SKAP2
NUDT8	1.40042	0.0091646	0.025964	NUDT8
SNRPD1	1.3996	4.34699e-08	4.12162e-07	SNRPD1
SMIM26	1.39631	0.000250603	0.00110765	SMIM26
DNAH11	1.39609	0.0126849	0.0342969	DNAH11
CHPT1	1.39419	6.24547e-07	4.86276e-06	CHPT1
RPS15P4	1.39337	1.14626e-07	1.00538e-06	RPS15P4
MBTD1	1.39297	0.00871068	0.0248998	MBTD1
P2RY1	1.39286	0.00011315	0.00054579	P2RY1
SCFD2	1.39276	6.07268e-09	6.62022e-08	SCFD2
HEATR5A-DT	1.39148	7.38983e-06	4.62418e-05	HEATR5A-DT
TEX2	1.3905	6.35316e-08	5.84938e-07	TEX2
MFSD3	1.3896	0.000357666	0.00151847	MFSD3
MB21D2	1.3865	8.9754e-05	0.000443915	MB21D2
LPXN	1.38331	0.00530915	0.0162258	LPXN
ABCC1	1.38331	0.00484677	0.0149722	ABCC1
RPL5	1.38064	7.86389e-12	1.32851e-10	RPL5
BICDL2	1.38047	0.0105053	0.0290919	BICDL2
PPP1R14BP3	1.37995	0.000508826	0.00207092	PPP1R14BP3
GYPC	1.37965	2.6585e-07	2.20112e-06	GYPC
MDM4	1.37897	4.61021e-05	0.000243756	MDM4
MDM2	1.37843	1.38834e-17	4.77916e-16	MDM2
AMPD3	1.37833	4.46377e-05	0.000236441	AMPD3
PRSS53	1.37821	0.0138494	0.036994	PRSS53
MIF4GD-DT	1.3779	1.00883e-06	7.54559e-06	MIF4GD-DT
RPS24	1.3775	8.3195e-11	1.19915e-09	RPS24
PLEKHH1	1.37668	0.000469523	0.00192899	PLEKHH1
RPL18AP3	1.37523	8.96013e-15	2.17049e-13	RPL18AP3
RPS20P14	1.37506	0.00182743	0.00642366	RPS20P14
RNF122	1.3731	0.00196049	0.00682415	RNF122
RNF126	1.37295	1.53162e-12	2.89131e-11	RNF126
DYRK4	1.3726	0.000229875	0.00102941	DYRK4
CISD1	1.37204	1.43186e-08	1.45473e-07	CISD1
POLR1E	1.3718	5.12535e-10	6.59489e-09	POLR1E
WNT2B	1.37147	5.18162e-05	0.000270547	WNT2B
MFSD2A	1.37017	1.79599e-05	0.000103814	MFSD2A
FES	1.3676	0.00162213	0.00577977	FES
UTP11	1.36755	9.52147e-14	2.04852e-12	UTP11
HEATR1	1.36703	2.80396e-12	5.08794e-11	HEATR1
SDF2L1	1.36641	2.08792e-09	2.43591e-08	SDF2L1
TAF5	1.36633	7.32203e-05	0.000370534	TAF5
ASCL2	1.3646	0.00362041	0.011641	ASCL2
IQCH-AS1	1.36324	0.00258933	0.00869448	IQCH-AS1
H1-2	1.36083	9.92458e-06	6.04231e-05	H1-2
DDX31	1.35994	1.3919e-08	1.41512e-07	DDX31
CARNMT1	1.35872	6.39522e-11	9.39378e-10	CARNMT1
PORCN	1.35853	0.000314914	0.00135665	PORCN
TIMM44	1.35764	0.000166813	0.00077451	TIMM44
PACRGL	1.35686	0.000360288	0.00152916	PACRGL
C1RL	1.35668	0.00269524	0.0090137	C1RL
VPS13A	1.35489	0.00411784	0.012978	VPS13A
PPIF	1.35458	2.2346e-09	2.60082e-08	PPIF
MS4A7	1.3545	0.00558227	0.0169613	MS4A7
GPATCH11	1.35312	5.9205e-06	3.76432e-05	GPATCH11
DPH2	1.35302	2.27911e-06	1.57801e-05	DPH2
KLHL25	1.35246	0.00687226	0.0203524	KLHL25
CLEC7A	1.35053	0.00042315	0.00176172	CLEC7A
PRMT5-AS1	1.35029	1.51573e-06	1.09129e-05	PRMT5-AS1
SNX10	1.34968	8.87241e-05	0.000439564	SNX10
SEC14L1	1.34638	8.76407e-16	2.44225e-14	SEC14L1
CMAHP	1.34632	0.0168296	0.0436322	CMAHP
TPT1	1.34574	4.26046e-14	9.53067e-13	TPT1
DHX33	1.3451	1.5457e-07	1.32709e-06	DHX33
UBAP2	1.34372	2.46801e-06	1.70316e-05	UBAP2
UTRN	1.3436	0.000368798	0.00156346	UTRN
GRAMD4	1.34116	0.00109149	0.00408089	GRAMD4
PROS1	1.33943	0.00067749	0.00266945	PROS1
CHERP	1.33882	0.00654616	0.0194814	CHERP
NRG2	1.33839	0.00562643	0.0170777	NRG2
CLEC1A	1.33824	0.00288601	0.00956989	CLEC1A
JMJD7	1.33818	0.00331859	0.0107891	JMJD7
HSPBP1	1.3371	3.60073e-07	2.92822e-06	HSPBP1
RPL8	1.33652	9.3704e-14	2.01898e-12	RPL8
PRKACA	1.33628	4.48771e-05	0.000237623	PRKACA
AP3D1	1.33517	0.000538457	0.00217734	AP3D1
C1QBP	1.33461	8.22315e-17	2.57061e-15	C1QBP
ZSWIM4	1.33425	0.00555536	0.01689	ZSWIM4
SLC35C1	1.33316	1.13422e-14	2.71582e-13	SLC35C1
PNPLA4	1.33262	2.69962e-05	0.000150861	PNPLA4
NHP2	1.332	7.62837e-11	1.10608e-09	NHP2
SGK1	1.33184	4.94568e-06	3.19873e-05	SGK1
ATP5F1D	1.33181	4.95969e-07	3.92642e-06	ATP5F1D
SLFN11	1.32814	2.88433e-05	0.000160143	SLFN11
USP31	1.32651	0.00251116	0.00846894	USP31
BMP2	1.3223	0.0024175	0.00819085	BMP2
CYTH4	1.32128	0.00156733	0.00561322	CYTH4
RPL6P10	1.32115	5.78627e-05	0.000299234	RPL6P10
WDR75	1.32001	1.49951e-07	1.28818e-06	WDR75
UCHL5	1.31991	8.59944e-08	7.72787e-07	UCHL5
AP4B1	1.31777	3.05677e-05	0.000168375	AP4B1
LDHB	1.31667	0.00087978	0.00337207	LDHB
FBXO41	1.31351	0.000152893	0.000716012	FBXO41
RPL26	1.31328	0.00215906	0.0074305	RPL26
ZNF780A	1.31279	0.00544078	0.01659	ZNF780A
RIOX2	1.31168	1.65106e-15	4.424e-14	RIOX2
SOD2	1.3109	9.15005e-06	5.60106e-05	SOD2
TIMM10	1.30728	2.59566e-06	1.78117e-05	TIMM10
NCLN	1.30654	1.0163e-18	4.11868e-17	NCLN
RIOK1	1.30563	1.78197e-09	2.0971e-08	RIOK1
SLC2A8	1.30306	4.09975e-07	3.30122e-06	SLC2A8
PHF14	1.30248	0.000555672	0.00223583	PHF14
R3HDM2	1.30238	0.0168855	0.0437385	R3HDM2
IFRD2	1.30129	1.35202e-08	1.37744e-07	IFRD2
RFX1	1.2993	0.00894747	0.0254375	RFX1
EXOSC7	1.29837	6.23055e-08	5.74735e-07	EXOSC7
CENPW	1.29827	0.0099389	0.0278076	CENPW
SNED1	1.29738	0.0130878	0.0352949	SNED1
RPL3	1.29717	3.07788e-10	4.07874e-09	RPL3
MYO1F	1.29636	0.000148762	0.000698231	MYO1F
PHF20	1.29634	2.47957e-05	0.000139416	PHF20
RPS7P10	1.29608	0.0012072	0.00446558	RPS7P10
DNTTIP2	1.2957	4.68707e-05	0.000247373	DNTTIP2
RPL34	1.29499	9.58876e-09	1.00851e-07	RPL34
ZCCHC7	1.29388	3.55168e-06	2.37917e-05	ZCCHC7
HMBS	1.29103	2.68958e-07	2.22434e-06	HMBS
GNL2	1.2909	1.89373e-05	0.000109162	GNL2
HK2	1.29024	1.92073e-05	0.000110544	HK2
WDR43	1.28996	5.63444e-10	7.17422e-09	WDR43
RPL27A	1.28988	7.27301e-11	1.06192e-09	RPL27A
STXBP5-AS1	1.28858	0.00911972	0.0258669	STXBP5-AS1
POLR3E	1.28844	4.84761e-08	4.54742e-07	POLR3E
ATP6AP1-DT	1.28821	0.00877974	0.0250678	ATP6AP1-DT
LYRM7	1.28812	7.79875e-07	5.96111e-06	LYRM7
INTS13	1.28694	3.05082e-08	2.97259e-07	INTS13
RPL37A	1.28662	2.61831e-12	4.77629e-11	RPL37A
TRAPPC2L	1.28631	2.75909e-10	3.67627e-09	TRAPPC2L
GALK1	1.28487	1.12913e-08	1.16743e-07	GALK1
NACA	1.28454	4.29462e-10	5.57995e-09	NACA
ZNF579	1.28285	0.00215187	0.00741447	ZNF579
RCC1	1.28213	9.36422e-08	8.3703e-07	RCC1
C15orf39	1.2816	1.05669e-06	7.87136e-06	C15orf39
GCA	1.28094	3.60829e-10	4.73022e-09	GCA
PTPRE	1.28074	0.000148957	0.000698921	PTPRE
TLDC2	1.28049	0.000203253	0.000922328	TLDC2
BOLA3	1.28028	2.58748e-07	2.15207e-06	BOLA3
GPI	1.27935	2.56186e-14	5.82644e-13	GPI
POLR2H	1.27868	9.88684e-11	1.40431e-09	POLR2H
TTC7A	1.27864	3.44334e-08	3.32077e-07	TTC7A
FAM120A	1.27841	2.79023e-12	5.07095e-11	FAM120A
E2F3	1.27789	1.01086e-08	1.05409e-07	E2F3
RPL19	1.27776	6.78989e-08	6.21628e-07	RPL19
DBF4	1.27701	3.33541e-05	0.000182079	DBF4
SSBP4	1.27665	4.63612e-07	3.68822e-06	SSBP4
ABHD1	1.27604	0.000531272	0.00215126	ABHD1
FCGRT	1.2759	2.74808e-10	3.66494e-09	FCGRT
RPS19	1.27526	2.47437e-11	3.86752e-10	RPS19
RPLP0	1.27524	1.09318e-10	1.53781e-09	RPLP0
ADD3	1.27513	9.9537e-05	0.000486147	ADD3
RNF13	1.27394	6.88057e-12	1.16778e-10	RNF13
RCN1	1.27298	0.000200107	0.000909181	RCN1
NPM3	1.27251	3.80902e-05	0.000205177	NPM3
RPL13A	1.27203	7.6361e-15	1.86193e-13	RPL13A
SSR4	1.27115	1.23809e-07	1.0801e-06	SSR4
PUM3	1.26994	4.97142e-11	7.4065e-10	PUM3
CHI3L2	1.26918	0.000209113	0.000945985	CHI3L2
ADGRE5	1.26904	4.50144e-08	4.25426e-07	ADGRE5
LYRM4	1.26733	3.77494e-09	4.24173e-08	LYRM4
RPL9	1.26717	3.4418e-05	0.000187257	RPL9
PRSS36	1.26687	0.000116988	0.000561526	PRSS36
DENND2D	1.26682	6.55653e-06	4.13636e-05	DENND2D
C16orf54	1.26609	0.00190911	0.0066739	C16orf54
DCPS	1.26608	1.52392e-06	1.09665e-05	DCPS
ABCE1	1.26525	1.66173e-14	3.89602e-13	ABCE1
RPS7	1.26328	6.39619e-09	6.94186e-08	RPS7
LSM5	1.26277	1.15391e-08	1.19053e-07	LSM5
PASK	1.26271	0.000977463	0.00370378	PASK
PWWP2B	1.26268	1.67213e-09	1.98244e-08	PWWP2B
IL32	1.26075	1.83119e-07	1.55486e-06	IL32
PFKFB3	1.26069	0.00032081	0.00137921	PFKFB3
ARMCX5	1.25922	0.00156918	0.00561848	ARMCX5
ARV1	1.25901	8.30174e-05	0.000413673	ARV1
CFAP73	1.25812	3.02217e-05	0.000166721	CFAP73
GPR183	1.25704	3.23959e-05	0.000177576	GPR183
TOM1L2	1.2547	0.000829089	0.00319873	TOM1L2
MYCL	1.2544	0.0043213	0.0135492	MYCL
NCL	1.25395	6.69538e-06	4.22031e-05	NCL
ANKRD12	1.25331	1.73924e-05	0.000100973	ANKRD12
PES1	1.25211	9.52772e-11	1.35858e-09	PES1
COA8	1.25203	5.08622e-05	0.000266034	COA8
ENG	1.2517	0.00300201	0.00989398	ENG
FAM104B	1.25155	0.000150668	0.00070627	FAM104B
C4orf48	1.25061	9.45592e-06	5.7762e-05	C4orf48
ZNRD2	1.25039	2.51666e-07	2.09555e-06	ZNRD2
RPS4X	1.25023	2.22847e-06	1.54661e-05	RPS4X
MTIF3	1.24926	7.23084e-06	4.5305e-05	MTIF3
TLNRD1	1.24904	5.98315e-06	3.8025e-05	TLNRD1
MIR1244-2	1.24859	0.000190954	0.000871926	MIR1244-2
DIS3L2	1.24746	7.97392e-05	0.000399618	DIS3L2
RPL31	1.24699	1.74247e-09	2.05417e-08	RPL31
ZNF791	1.24531	0.000990789	0.00374361	ZNF791
SETD6	1.24413	2.78365e-06	1.89859e-05	SETD6
NUP214	1.24286	2.50653e-08	2.47272e-07	NUP214
RPL38	1.24203	1.00747e-08	1.05131e-07	RPL38
SFXN4	1.24088	1.07e-08	1.111e-07	SFXN4
EML5	1.24044	0.00267272	0.00894984	EML5
HUWE1	1.2403	7.17195e-07	5.53113e-06	HUWE1
GNAQ	1.23998	1.72619e-09	2.03663e-08	GNAQ
RPL26P19	1.2398	0.000107498	0.000521276	RPL26P19
CYBA	1.23973	1.70807e-06	1.21661e-05	CYBA
WDFY3	1.23928	1.03474e-05	6.28405e-05	WDFY3
MLX	1.23872	2.96099e-26	2.44742e-24	MLX
TSEN54	1.23844	0.0016748	0.00594718	TSEN54
SLC16A1	1.23771	2.08495e-08	2.07785e-07	SLC16A1
SLC39A3	1.2377	4.11283e-06	2.71406e-05	SLC39A3
TP53	1.23656	1.05155e-11	1.73441e-10	TP53
RACK1	1.23574	5.93445e-11	8.7698e-10	RACK1
PPARGC1B	1.23551	0.000961098	0.00364649	PPARGC1B
PDGFC	1.23338	0.00889675	0.0253327	PDGFC
SRSF6	1.23281	4.14454e-11	6.24455e-10	SRSF6
EIF3B	1.23095	4.96114e-18	1.82825e-16	EIF3B
RPL5P34	1.23093	0.010618	0.0293486	RPL5P34
INPP5K	1.2305	1.95835e-19	9.06667e-18	INPP5K
COA4	1.23043	5.29624e-13	1.04567e-11	COA4
RPLP2	1.22997	1.60895e-09	1.91685e-08	RPLP2
RPSA	1.22954	6.04814e-09	6.59839e-08	RPSA
EFHD2	1.22779	3.75015e-06	2.50295e-05	EFHD2
NCF1	1.22681	0.000114549	0.000550754	NCF1
LINC00960	1.22568	0.00597454	0.0180143	LINC00960
TSPYL5	1.22485	3.2041e-05	0.000175961	TSPYL5
BZW2	1.22391	4.87309e-09	5.39692e-08	BZW2
NAGA	1.22135	3.34778e-10	4.39659e-09	NAGA
TOP1MT	1.21962	0.000288223	0.00125797	TOP1MT
RPL10A	1.21958	9.10857e-06	5.58501e-05	RPL10A
MKNK1-AS1	1.21794	0.0113356	0.031097	MKNK1-AS1
RHOB	1.21704	0.000107063	0.000519884	RHOB
ZBTB48	1.2168	0.000418572	0.00174813	ZBTB48
BTK	1.2158	4.49508e-09	5.00544e-08	BTK
FAM20C	1.21565	0.00291973	0.00966419	FAM20C
PPM1F	1.21526	7.49611e-11	1.09014e-09	PPM1F
RPL11	1.21497	1.08637e-09	1.33224e-08	RPL11
CHCHD7	1.21285	1.01362e-07	8.9983e-07	CHCHD7
TRIM46	1.2127	0.00011347	0.000546796	TRIM46
EIF5A	1.21202	5.78751e-09	6.3282e-08	EIF5A
FXN	1.21068	9.43835e-05	0.000464613	FXN
GIGYF2	1.2097	2.64146e-07	2.18826e-06	GIGYF2
GEMIN6	1.20935	0.000873575	0.00335444	GEMIN6
PKIG	1.20675	0.00862514	0.0246885	PKIG
SKP1	1.20659	0.00716608	0.0210945	SKP1
IL6ST	1.20292	1.1803e-08	1.21518e-07	IL6ST
EML4	1.20206	8.06967e-05	0.000403484	EML4
MMP14	1.20106	0.0165769	0.0430769	MMP14
MRPS17	1.20029	4.70524e-06	3.05809e-05	MRPS17
RPL36	1.20005	8.2956e-08	7.48241e-07	RPL36
ZC3H12C	1.19856	0.0196901	0.0495554	ZC3H12C
RAB13	1.19458	0.00904987	0.0256887	RAB13
HSPD1P1	1.19282	0.00435381	0.0136307	HSPD1P1
DDX51	1.19223	0.000187302	0.000857393	DDX51
EMP3	1.19185	3.3501e-05	0.000182812	EMP3
SUCNR1	1.19176	0.000195422	0.000889552	SUCNR1
MITF	1.19106	0.000983197	0.00371973	MITF
TTLL12	1.19079	2.29169e-07	1.91914e-06	TTLL12
LARS1	1.19032	2.44646e-12	4.48518e-11	LARS1
CD63-AS1	1.18832	4.31522e-05	0.000229486	CD63-AS1
TRPT1	1.18812	0.000817189	0.00315698	TRPT1
KIAA0586	1.18764	0.0011123	0.00414493	KIAA0586
CCL17	1.18731	2.57819e-07	2.14556e-06	CCL17
MIR23AHG	1.18719	0.0170495	0.0440852	MIR23AHG
UCK2	1.18699	2.31587e-10	3.12557e-09	UCK2
B3GNT9	1.18635	0.0010132	0.00381548	B3GNT9
KRI1	1.18626	0.0103314	0.0286972	KRI1
TMEM184A	1.18621	0.000121134	0.000579526	TMEM184A
DUS4L	1.18466	0.00766679	0.0223509	DUS4L
NOM1	1.18275	0.00023252	0.00104029	NOM1
LAS1L	1.18182	7.8811e-06	4.89961e-05	LAS1L
CYP1B1	1.18141	0.00501208	0.0154242	CYP1B1
GZF1	1.18097	3.49972e-07	2.85241e-06	GZF1
RPS21	1.1808	2.25041e-08	2.23406e-07	RPS21
MTIF2	1.17927	3.83624e-05	0.000206567	MTIF2
DCUN1D5	1.17908	2.31769e-09	2.6911e-08	DCUN1D5
RPL24P4	1.17908	7.38637e-05	0.000373273	RPL24P4
SLC19A2	1.17619	0.0072883	0.021394	SLC19A2
SH3YL1	1.17512	0.00244389	0.00826875	SH3YL1
MAST3	1.1748	0.0108465	0.0299009	MAST3
RPSAP58	1.17418	0.00197019	0.0068514	RPSAP58
RPIA	1.17396	2.32633e-07	1.94481e-06	RPIA
ACSS1	1.17233	0.00944816	0.0266384	ACSS1
HYAL2	1.1722	9.98313e-09	1.04448e-07	HYAL2
SFPQ	1.17164	8.9094e-08	7.9868e-07	SFPQ
TMEM205	1.17005	2.76374e-05	0.000154209	TMEM205
PPP1R14B	1.16994	2.51454e-05	0.000141111	PPP1R14B
OAZ3	1.16894	2.29882e-05	0.000130103	OAZ3
ARPC3P3	1.16858	0.000647636	0.0025601	ARPC3P3
KAT6A	1.16672	2.94569e-05	0.000163127	KAT6A
MCCC1-AS1	1.1667	0.00546659	0.0166652	MCCC1-AS1
PTPN12	1.1653	0.00013783	0.000651521	PTPN12
TSC22D4	1.16428	1.67069e-10	2.29504e-09	TSC22D4
MYG1-AS1	1.16349	4.46723e-07	3.57134e-06	MYG1-AS1
PLOD3	1.16173	1.31751e-05	7.8259e-05	PLOD3
ELOB	1.16084	7.22031e-07	5.56549e-06	ELOB
TBC1D9	1.1608	0.00317408	0.0103839	TBC1D9
TWNK	1.16011	4.70624e-05	0.000248027	TWNK
POM121C	1.15975	0.00018117	0.000831927	POM121C
MRPS15	1.15817	0.0012036	0.00445336	MRPS15
SNX22	1.15808	6.04139e-06	3.83285e-05	SNX22
LRRC8C	1.15749	1.6595e-09	1.96905e-08	LRRC8C
B4GALT1	1.15461	5.91011e-07	4.6337e-06	B4GALT1
ERLIN2	1.15396	5.93857e-05	0.000305705	ERLIN2
NDUFS6	1.15288	1.77511e-07	1.51075e-06	NDUFS6
PIM1	1.15284	0.000405901	0.00170104	PIM1
BNIP3	1.15079	4.17124e-05	0.000222395	BNIP3
EIF3K	1.14997	5.2027e-11	7.73532e-10	EIF3K
COA7	1.14995	8.67943e-11	1.2449e-09	COA7
CNPY3	1.14908	2.55656e-10	3.42513e-09	CNPY3
NOC4L	1.14807	4.61017e-07	3.67357e-06	NOC4L
RPS15	1.14783	1.21836e-07	1.06456e-06	RPS15
BATF	1.14668	0.000447987	0.00184935	BATF
BAIAP2	1.14465	0.00388202	0.0123224	BAIAP2
B3GNT5	1.14425	1.49461e-07	1.28473e-06	B3GNT5
ANKS1A	1.14352	6.22019e-05	0.000318855	ANKS1A
LMO7-AS1	1.14341	0.002417	0.00819085	LMO7-AS1
ARPC3	1.14339	2.8695e-05	0.000159441	ARPC3
BEND3	1.1407	0.00612182	0.0183642	BEND3
CCT5	1.13927	9.86574e-11	1.40268e-09	CCT5
RBM22	1.13924	1.56512e-08	1.58242e-07	RBM22
PLXNB2	1.13893	0.00013672	0.000646692	PLXNB2
ZNF333	1.13857	0.00248489	0.0083939	ZNF333
ZMYND19	1.13803	0.000203891	0.000924937	ZMYND19
TCAF2	1.13798	0.00160956	0.00574478	TCAF2
ATP1A1	1.13795	3.22693e-09	3.67393e-08	ATP1A1
NAAA	1.1379	0.00502484	0.0154602	NAAA
APRT	1.1379	1.39061e-08	1.41479e-07	APRT
BID	1.13666	1.11268e-06	8.26318e-06	BID
RPS25	1.13659	1.04916e-09	1.28877e-08	RPS25
ARHGAP4	1.13617	0.000451161	0.00186086	ARHGAP4
ELOA	1.13575	2.08203e-06	1.45701e-05	ELOA
MBD6	1.13444	0.00513679	0.015755	MBD6
GLRX5	1.13423	3.34056e-13	6.70403e-12	GLRX5
HDDC2	1.1336	0.000212161	0.000957363	HDDC2
RPL13AP5	1.13354	6.64197e-05	0.000338697	RPL13AP5
TMEM64	1.13341	4.34003e-08	4.11768e-07	TMEM64
PDIK1L	1.13307	4.395e-05	0.000233305	PDIK1L
PGRMC2	1.1326	0.000301014	0.00130794	PGRMC2
SLC38A6	1.1321	0.000982558	0.00371923	SLC38A6
KIAA0232	1.1312	0.0123152	0.0334349	KIAA0232
PFAS	1.1308	6.5887e-05	0.000336332	PFAS
POM121	1.12783	0.00168895	0.00599161	POM121
ARSA	1.12664	0.00498458	0.0153525	ARSA
FUZ	1.12561	0.00139239	0.00506734	FUZ
ZFAS1	1.12499	0.00193161	0.00673967	ZFAS1
NAGS	1.12444	0.0150534	0.03971	NAGS
LSM7	1.12287	1.40109e-06	1.01525e-05	LSM7
RNASE6	1.12286	0.00703893	0.020764	RNASE6
RPS3A	1.12267	9.8548e-08	8.76448e-07	RPS3A
IL1RAP	1.12072	1.88954e-06	1.33096e-05	IL1RAP
SUFU	1.12065	3.66636e-05	0.000198368	SUFU
MGA	1.11968	0.000350556	0.00149175	MGA
MTPAP	1.11879	3.09068e-10	4.08461e-09	MTPAP
RP9	1.11871	0.00157105	0.0056238	RP9
ARRDC2	1.11869	8.13838e-10	1.02114e-08	ARRDC2
JDP2	1.11799	0.000910073	0.00347906	JDP2
ISG20L2	1.11726	4.14011e-12	7.3329e-11	ISG20L2
BTF3	1.11695	3.84526e-09	4.31082e-08	BTF3
LY96	1.11608	0.000107408	0.000521013	LY96
ORMDL1	1.11493	3.10455e-09	3.53735e-08	ORMDL1
CEP43	1.1143	0.0105765	0.0292613	CEP43
GATAD2A	1.11325	0.000464886	0.00191103	GATAD2A
CCR5	1.11161	0.0164444	0.0428081	CCR5
PNPO	1.11157	7.45578e-06	4.65747e-05	PNPO
SNX29	1.11058	3.76514e-05	0.000203037	SNX29
WRN	1.11053	0.000469744	0.00192935	WRN
SEMA4B	1.10861	0.00204309	0.00707802	SEMA4B
CD63	1.10859	3.19451e-10	4.21043e-09	CD63
MCRIP2	1.10781	0.00130626	0.00479294	MCRIP2
TBC1D24	1.10669	0.00350808	0.0113146	TBC1D24
TRMT5	1.10617	9.04374e-08	8.09731e-07	TRMT5
JMJD1C	1.10477	0.0110639	0.0304257	JMJD1C
MRPL21	1.10298	3.77899e-08	3.6206e-07	MRPL21
SRRD	1.10224	2.77321e-05	0.000154678	SRRD
GGCT	1.10191	0.000987057	0.0037324	GGCT
LTV1	1.10091	0.000114555	0.000550754	LTV1
PMS1	1.09976	9.22769e-07	6.966e-06	PMS1
RSL24D1	1.09926	3.2329e-07	2.64527e-06	RSL24D1
HSBP1	1.09908	7.43331e-08	6.75881e-07	HSBP1
SAMD1	1.09701	0.00695974	0.0205727	SAMD1
DCXR	1.09695	6.12985e-08	5.66159e-07	DCXR
H2AC18	1.09492	0.00548774	0.0167262	H2AC18
CTDP1	1.09491	0.00642608	0.0191747	CTDP1
ATIC	1.09409	9.00513e-06	5.52622e-05	ATIC
GAS2L3	1.09408	0.0100916	0.0281701	GAS2L3
BIN2	1.09348	0.00262095	0.00878856	BIN2
SLC30A1	1.09292	0.000154846	0.000724462	SLC30A1
HDHD5	1.09152	0.000343241	0.0014636	HDHD5
CARD8-AS1	1.08943	5.02769e-05	0.000263639	CARD8-AS1
PAK1IP1	1.08909	3.72969e-06	2.49043e-05	PAK1IP1
MRPL23	1.08853	0.0188627	0.0479099	MRPL23
GNL3	1.08837	2.5398e-08	2.50049e-07	GNL3
CD300LF	1.08789	0.0137946	0.0368882	CD300LF
SLC35F6	1.08704	1.9068e-06	1.34247e-05	SLC35F6
DNAJC2	1.08621	0.00289151	0.00958596	DNAJC2
SAFB	1.0861	0.0132103	0.0355792	SAFB
IFT27	1.08588	0.000113557	0.000547034	IFT27
NPM1	1.08581	6.57948e-08	6.03497e-07	NPM1
NFE2L3	1.08459	0.000792927	0.0030738	NFE2L3
ZNHIT6	1.08431	0.000303702	0.00131766	ZNHIT6
LUC7L3	1.08335	0.0041548	0.0130804	LUC7L3
SLC20A1	1.08288	2.3022e-07	1.92684e-06	SLC20A1
RCL1	1.08236	0.000290413	0.00126677	RCL1
YIF1A	1.08127	9.39327e-06	5.74033e-05	YIF1A
SRPK1	1.08096	1.9978e-06	1.39913e-05	SRPK1
ZNF189	1.07996	1.45934e-05	8.59161e-05	ZNF189
MEI1	1.07957	0.000419437	0.00174975	MEI1
AGO2	1.07941	4.65939e-07	3.70271e-06	AGO2
TCN2	1.07909	2.85572e-05	0.000158735	TCN2
GSE1	1.07878	0.00964939	0.0271378	GSE1
NEK4	1.07812	0.000305065	0.0013224	NEK4
RPS11	1.07795	8.56163e-09	9.08315e-08	RPS11
RPL41P5	1.07628	0.00935172	0.0263967	RPL41P5
NUP153-AS1	1.07592	7.48979e-05	0.000378063	NUP153-AS1
PXN	1.07538	1.92976e-06	1.35798e-05	PXN
SCNM1	1.07437	8.0565e-08	7.28021e-07	SCNM1
GALNT2	1.07426	0.000235515	0.00105035	GALNT2
TRMT2A	1.07315	2.99449e-05	0.000165443	TRMT2A
CMTM3	1.07292	0.000570965	0.00229107	CMTM3
GRWD1	1.07237	6.17188e-08	5.69682e-07	GRWD1
XXYLT1	1.07224	5.51082e-08	5.13524e-07	XXYLT1
JARID2	1.07176	5.39406e-05	0.000280737	JARID2
SLC11A2	1.0701	0.000168182	0.000780367	SLC11A2
DEPP1	1.06998	0.00092383	0.0035252	DEPP1
VPS4A	1.06983	0.000563387	0.00226376	VPS4A
LARP1	1.06939	0.000224034	0.00100571	LARP1
MED26	1.06818	0.00482863	0.0149351	MED26
AUP1	1.06811	7.56089e-10	9.50308e-09	AUP1
RUVBL1	1.06761	6.11475e-07	4.77623e-06	RUVBL1
FAM98A	1.0672	1.93936e-06	1.36342e-05	FAM98A
DPP4	1.06618	0.00591806	0.0178665	DPP4
BACH1	1.06545	2.71879e-05	0.000151874	BACH1
BCR	1.0648	0.00144383	0.00522721	BCR
EPHB2	1.06391	0.0124787	0.0338162	EPHB2
TMTC4	1.06359	0.00309139	0.0101611	TMTC4
PDZD8	1.06245	0.000267195	0.00117495	PDZD8
MTF1	1.06187	0.000440872	0.00182563	MTF1
ERCC1	1.06173	1.71192e-09	2.02143e-08	ERCC1
STAMBPL1	1.06145	0.0113139	0.0310433	STAMBPL1
PNN	1.06109	0.00124852	0.00460562	PNN
PTPN18	1.06072	2.84463e-05	0.000158179	PTPN18
EIF3M	1.06027	1.00871e-07	8.96019e-07	EIF3M
TRMT10B	1.05998	0.0118516	0.0323246	TRMT10B
LHPP	1.05925	0.00295087	0.0097518	LHPP
RBM15	1.05925	2.18235e-08	2.17049e-07	RBM15
HSPD1	1.05682	4.02297e-11	6.09276e-10	HSPD1
PPIB	1.0566	1.97698e-06	1.38787e-05	PPIB
POP7	1.05629	4.24112e-07	3.40734e-06	POP7
VPS25	1.05623	2.92502e-06	1.98852e-05	VPS25
RPS3	1.05611	3.85594e-09	4.31948e-08	RPS3
ATP5MG	1.05313	0.000884664	0.00338924	ATP5MG
RTL8B	1.05296	0.00558752	0.0169737	RTL8B
UBE2J1	1.05175	8.74874e-06	5.37565e-05	UBE2J1
BEST1	1.05073	1.04664e-08	1.08985e-07	BEST1
MFNG	1.05024	0.000233548	0.00104402	MFNG
SLC25A15	1.04999	0.00980341	0.0274811	SLC25A15
PEAK1	1.04863	0.000325595	0.00139732	PEAK1
BCORL1	1.04845	0.0190447	0.0482799	BCORL1
C2CD2L	1.04671	5.84337e-05	0.000301746	C2CD2L
ZFAND5	1.04627	7.49148e-05	0.000378063	ZFAND5
LTBR	1.04506	5.9331e-07	4.64924e-06	LTBR
PNKD	1.04383	0.00130924	0.00479933	PNKD
SELL	1.04332	0.0143629	0.0381845	SELL
SLC12A2-DT	1.04332	7.26718e-05	0.00036824	SLC12A2-DT
MCRIP1	1.04308	1.53442e-06	1.10312e-05	MCRIP1
SLA2	1.04272	0.000321095	0.00138003	SLA2
PHTF2	1.04065	1.2085e-08	1.2416e-07	PHTF2
PILRA	1.04011	0.0087942	0.0250993	PILRA
SRRM1	1.03961	0.0167976	0.0435569	SRRM1
POLR2J	1.03926	0.000635555	0.00251983	POLR2J
MRPL52	1.03902	1.75125e-05	0.000101555	MRPL52
FTH1P2	1.03891	0.000302915	0.00131464	FTH1P2
RAB39A	1.03859	0.0141071	0.0375727	RAB39A
HNRNPA2B1	1.03755	6.71995e-05	0.000342315	HNRNPA2B1
ZDHHC8	1.03718	0.00880967	0.0251288	ZDHHC8
SMIM3	1.03712	1.671e-06	1.19136e-05	SMIM3
TNFRSF1A	1.0371	5.64513e-06	3.61753e-05	TNFRSF1A
FAU	1.03592	2.40186e-05	0.000135411	FAU
PAPSS1	1.0356	1.47504e-05	8.67705e-05	PAPSS1
HSPA5	1.03412	9.12026e-10	1.1346e-08	HSPA5
FMNL2	1.03405	0.00104359	0.00391883	FMNL2
UTP14A	1.03386	0.000274002	0.00119984	UTP14A
GEMIN5	1.02886	2.37583e-05	0.000134047	GEMIN5
TCHP	1.02881	0.010076	0.0281391	TCHP
TIMP2	1.0284	0.00163547	0.00582022	TIMP2
ELK1	1.02734	2.85842e-09	3.28247e-08	ELK1
RPL9P7	1.02656	0.000211223	0.000953499	RPL9P7
CSNK1E	1.02629	0.000646365	0.00255576	CSNK1E
UBIAD1	1.02627	7.42051e-07	5.69879e-06	UBIAD1
HNRNPA1P10	1.02605	0.00496761	0.0153035	HNRNPA1P10
HEBP2	1.02485	0.0110909	0.0304885	HEBP2
ERBIN	1.02459	0.000545685	0.00220292	ERBIN
CCT3	1.02453	1.93907e-15	5.13924e-14	CCT3
MBLAC2	1.02448	0.00368756	0.0118128	MBLAC2
QSOX2	1.02416	0.00623728	0.0186646	QSOX2
MIOS	1.02291	0.000271665	0.00119138	MIOS
GSPT1	1.02283	4.4054e-10	5.70363e-09	GSPT1
PDP1	1.02258	2.43876e-05	0.000137321	PDP1
GAB1	1.02214	0.0012868	0.00473012	GAB1
NXT1	1.02107	7.47764e-08	6.7949e-07	NXT1
NOL9	1.02054	8.6018e-06	5.29648e-05	NOL9
TMEM165	1.01942	5.02955e-07	3.97742e-06	TMEM165
DHX57	1.01937	0.0034538	0.0111667	DHX57
NOL3	1.01886	0.000107771	0.000522257	NOL3
CCNH	1.01882	1.53984e-05	9.01839e-05	CCNH
MAGOH-DT	1.01752	0.0080479	0.023258	MAGOH-DT
FAM174C	1.01751	1.8203e-07	1.54651e-06	FAM174C
SGPP2	1.01723	0.000351137	0.00149379	SGPP2
RPLP0P6	1.01674	0.000128394	0.000611458	RPLP0P6
MGMT	1.01658	0.00182391	0.00641711	MGMT
MRPS2	1.01608	9.48353e-11	1.3536e-09	MRPS2
ITPRIP	1.01585	0.00194105	0.00676454	ITPRIP
ELOF1	1.01569	1.34669e-09	1.62693e-08	ELOF1
BMS1	1.01404	0.0007918	0.00307106	BMS1
TOP1	1.01354	0.00220805	0.00757397	TOP1
P2RY11	1.01354	4.6897e-05	0.000247423	P2RY11
NCBP2	1.01341	1.61803e-09	1.9261e-08	NCBP2
SLC25A38	1.01316	8.58727e-05	0.000426738	SLC25A38
MRPL47	1.01241	4.40871e-05	0.000233863	MRPL47
PLEKHO2	1.01196	1.36021e-06	9.89551e-06	PLEKHO2
YAE1	1.01003	0.00019237	0.000877847	YAE1
SPG21	1.00985	1.44311e-07	1.24339e-06	SPG21
SVIL	1.0095	0.000237382	0.00105688	SVIL
GRK6	1.00919	0.00412407	0.0129949	GRK6
SCAF4	1.00915	0.000820108	0.00316658	SCAF4
RANBP2	1.00906	1.75496e-05	0.000101643	RANBP2
AIMP2	1.00879	5.99366e-06	3.80752e-05	AIMP2
GRIN3B	1.00852	0.010219	0.0284474	GRIN3B
ATP5PD	1.00799	0.00019962	0.000907249	ATP5PD
SHPRH	1.00785	0.00708375	0.0208816	SHPRH
WDR4	1.00726	0.000313112	0.00135076	WDR4
UNC119	1.00659	2.80527e-06	1.91156e-05	UNC119
ARHGAP21	1.00655	0.0158859	0.0415669	ARHGAP21
RBM28	1.00649	0.0025938	0.0087055	RBM28
TMEM80	1.00644	0.00149517	0.00538909	TMEM80
SLC25A19	1.00641	2.61063e-06	1.7906e-05	SLC25A19
RPS7P1	1.00637	8.24079e-07	6.263e-06	RPS7P1
DCAF4	1.00419	0.0111341	0.0305957	DCAF4
ZBTB47	1.00377	0.00973781	0.0273339	ZBTB47
TGIF2	1.00294	0.000222486	0.000999375	TGIF2
KDELR2	1.00219	1.25543e-08	1.28801e-07	KDELR2
CEP350	1.00116	0.000388511	0.00163707	CEP350
USP54	1.0002	0.0167886	0.0435414	USP54
GADD45GIP1	1.0001	0.000248619	0.00110054	GADD45GIP1
TIMM50	0.999493	7.30156e-05	0.000369626	TIMM50
FTH1P7	0.998742	3.74892e-05	0.000202386	FTH1P7
ZNF217	0.998112	1.78445e-05	0.000103223	ZNF217
IPMK	0.997928	4.01184e-05	0.000215072	IPMK
CYP4V2	0.996621	0.00220851	0.00757397	CYP4V2
RPL10P16	0.996346	0.0177196	0.0455843	RPL10P16
CD84	0.995053	4.59198e-11	6.88326e-10	CD84
EIF5AL1	0.994479	2.56694e-06	1.76344e-05	EIF5AL1
CITED2	0.993364	0.00488861	0.0150792	CITED2
PIH1D1	0.991485	8.90436e-08	7.9868e-07	PIH1D1
ISY1	0.991476	0.0171351	0.0442674	ISY1
ZNF598	0.989431	0.00301418	0.00992961	ZNF598
SLC7A7	0.98802	0.00156533	0.00560744	SLC7A7
RPS26	0.987942	6.24641e-06	3.95093e-05	RPS26
SCAP	0.986916	7.98251e-05	0.000399809	SCAP
ZNF473	0.986681	0.0175539	0.0452376	ZNF473
ATP5MK	0.985862	0.000532114	0.00215408	ATP5MK
UQCRB	0.98449	3.52486e-07	2.86971e-06	UQCRB
UTP3	0.981218	0.000105809	0.000514452	UTP3
EPN1	0.980703	0.00320427	0.0104733	EPN1
DNAAF2	0.980596	2.1239e-07	1.78579e-06	DNAAF2
ICA1	0.980548	0.00861714	0.0246758	ICA1
INTS10	0.98025	5.05151e-07	3.99263e-06	INTS10
LYSMD2	0.979515	4.92998e-05	0.000259092	LYSMD2
NTHL1	0.979031	0.0184269	0.047007	NTHL1
PCMTD2	0.978653	0.00159293	0.00569375	PCMTD2
PCK2	0.977807	6.80951e-06	4.28671e-05	PCK2
NFIC	0.977429	0.0120672	0.0328453	NFIC
GMEB1	0.977123	0.000268423	0.00117964	GMEB1
SPIDR	0.976562	5.67164e-05	0.000293929	SPIDR
IFT20	0.976376	0.000545654	0.00220292	IFT20
RPP25	0.97583	9.41242e-05	0.000463649	RPP25
ZNF337-AS1	0.974847	0.00464482	0.0144092	ZNF337-AS1
ULK2	0.974166	0.00234233	0.00797678	ULK2
STARD3	0.974064	0.00283094	0.00940647	STARD3
PFDN2	0.97389	0.00366181	0.011756	PFDN2
GEMIN4	0.973755	5.90166e-05	0.000304233	GEMIN4
GID4	0.973225	8.35989e-06	5.16492e-05	GID4
MZT2B	0.973054	0.000118301	0.000567459	MZT2B
MRPL18	0.973029	1.39092e-05	8.23189e-05	MRPL18
LARP1B	0.972799	4.23903e-05	0.000225681	LARP1B
ADAL	0.972427	0.014872	0.039322	ADAL
SLC35B1	0.970673	1.11075e-05	6.70112e-05	SLC35B1
TUBE1	0.970001	0.0041864	0.0131657	TUBE1
EDEM3	0.969849	7.68084e-08	6.97088e-07	EDEM3
SAMD4B	0.9695	7.26915e-05	0.00036824	SAMD4B
POLR1C	0.969361	5.91613e-08	5.47112e-07	POLR1C
TSPAN3	0.9693	0.0003274	0.00140383	TSPAN3
LCTL	0.966599	0.000244055	0.00108165	LCTL
MACROH2A1	0.966588	1.76962e-10	2.42185e-09	MACROH2A1
IKBIP	0.966175	0.000977419	0.00370378	IKBIP
RPL27	0.965843	3.9869e-08	3.81231e-07	RPL27
TNIP2	0.965526	4.92539e-09	5.44659e-08	TNIP2
RITA1	0.965455	0.00224384	0.00767891	RITA1
SDC4	0.964809	0.000101143	0.000493243	SDC4
ACSF3	0.964734	0.00134557	0.00491039	ACSF3
RPL10	0.964609	2.22708e-05	0.000126434	RPL10
NARS2	0.963947	8.37707e-05	0.000417001	NARS2
NOP53-AS1	0.963463	0.0191779	0.0485503	NOP53-AS1
SMIM4	0.963213	0.000173204	0.000800119	SMIM4
FTH1	0.962504	4.71987e-08	4.43492e-07	FTH1
L3HYPDH	0.962487	0.00329485	0.0107191	L3HYPDH
CYB5R3	0.962311	0.000411089	0.00172032	CYB5R3
POP5	0.962247	0.00161607	0.0057596	POP5
ERI3	0.962226	4.55403e-06	2.97834e-05	ERI3
DDX39A	0.961847	2.21066e-06	1.53498e-05	DDX39A
RPS27A	0.961197	3.34431e-06	2.24689e-05	RPS27A
GLRX2	0.961124	0.0016337	0.00581817	GLRX2
BBIP1	0.960832	0.00029051	0.00126681	BBIP1
PPAT	0.960517	0.000666357	0.00262771	PPAT
RNF216P1	0.960426	0.00414021	0.0130429	RNF216P1
PRPF38B	0.960358	0.000889011	0.0034021	PRPF38B
SNRPE	0.960345	1.55037e-06	1.11295e-05	SNRPE
PHF20L1	0.960009	0.000871801	0.0033485	PHF20L1
BTF3L4P2	0.959756	0.00895988	0.0254629	BTF3L4P2
NDC1	0.959673	0.000567234	0.00227734	NDC1
NDUFV2P1	0.959412	9.12389e-06	5.58738e-05	NDUFV2P1
RIN2	0.959362	0.0106038	0.0293259	RIN2
CMSS1	0.959161	0.00176552	0.00623903	CMSS1
GNPNAT1	0.957742	5.73069e-05	0.000296779	GNPNAT1
WDR73	0.95683	9.80304e-05	0.00047966	WDR73
GATD3	0.956806	0.00128638	0.00472978	GATD3
ARRDC3	0.955953	0.000232283	0.00103955	ARRDC3
NOP56	0.954883	1.41691e-06	1.0262e-05	NOP56
NECAP1	0.954391	3.44779e-06	2.31275e-05	NECAP1
ABHD11	0.953352	0.00154079	0.00553108	ABHD11
NIN	0.952687	0.000421004	0.00175478	NIN
IARS1	0.952545	0.000841964	0.00324412	IARS1
MOSPD1	0.952518	0.00166147	0.00590699	MOSPD1
SEMA4A	0.952135	0.00220785	0.00757397	SEMA4A
TSPAN14	0.951886	1.96554e-05	0.000112945	TSPAN14
MAP3K12	0.949559	0.0168417	0.0436404	MAP3K12
ANKRD54	0.948825	0.00283618	0.00941958	ANKRD54
LFNG	0.948681	1.74674e-06	1.24172e-05	LFNG
RPS14	0.948403	3.93279e-06	2.61174e-05	RPS14
PREX1	0.948281	0.00114638	0.00426213	PREX1
NDUFB9	0.947835	3.09631e-08	3.01191e-07	NDUFB9
ARFGAP3	0.947769	2.68833e-05	0.000150288	ARFGAP3
SLC25A5	0.947473	1.133e-05	6.82133e-05	SLC25A5
CKS2	0.944902	0.000484803	0.00198452	CKS2
PSMG4	0.944721	0.00509721	0.0156434	PSMG4
METTL1	0.944684	4.86097e-05	0.000255721	METTL1
[truncated: 3,820 more rows]
