# Supplementary material for: Perturbing local steroidogenesis to improve breast cancer immunity
Source: Nat Commun. 2025 Apr 26;16:3945. doi: 10.1038/s41467-025-59356-3 (PMC12033260; doi:10.1038/s41467-025-59356-3)
Supplement: Supplementary file 6 — Source Data [file 41467_2025_59356_MOESM6_ESM.xlsx]

## Sheet: Figure 1B
Figure 1B. Bar chart highlighting the scaled concentrations of 31 distinct steroid hormones detected in the 16 TNBC tumours via LC-MS after organic solvent extraction.
Steroids	Patient Sample-1	Patient Sample-2	Patient Sample-3	Patient Sample-4	Patient Sample-5	Patient Sample-6	Patient Sample-7	Patient Sample-8	Patient Sample-9	Patient Sample-10	Patient Sample-12	Patient Sample-13	Patient Sample-14	Patient Sample-15	Patient Sample-16	Patient Sample-11
11-Dehydrocorticosterone	0.205818	0.794053	0.176491	0.0125182	0.0305127	0.053042	1.12427	0.0726435	0.0798907	0.0474294	0.0691498	0.483914	0.50526	0.0657058	0.0796806	0.175288
11-Hydroxyandrosterone	0	0	0	0	0	0	0	0	1.10292	0.964739	0	0	0	0	0	0
11-Ketoetiocholanolone	0	0.244946	0	0	0	0	0	0	0.357215	0	0	0	0	0	0	0
16a-Hydroxy-Estrone	0.184973	0.294273	0.382362	0.292418	0	0	0.458022	0.417414	0.285303	0.326599	0.463015	0.176866	0	0.311757	0.270748	0.261683
17a-Estradiol	0	0	0	0	0	0	0	0	0	0	0	0	0	0	0	0
17a-Hydroxyprogesterone	0.0554116	0.0549883	0.160497	0.823614	0.0629597	0.0771504	1.21863	0.662422	0.247321	0.359757	0.0353797	1.14933	0.277485	0.0271435	0.0521211	1.44513
17a-Ethinylestradiol	0	0	0	0	0	7.29536	0	0	0	0	0	0	0	0	0	0
17a-Hydroxypregnenolone	1.47797	0.525227	0.551502	1.8376	1.64881	1.07644	2.9791	0.453182	1.07817	0	0.924522	0	1.54083	0	0	0
17b-Estradiol	1.13902	8.79296	14.2136	6.82291	1.01659	0.391594	1.04926	10.5884	7.96349	19.0668	17.5293	35.6894	2.69641	14.783	31.3596	4.72402
20a-Hydroxycholesterol	0	0	0	0	0	0	26.9416	3.51476	0	0	3.47374	10.7039	49.2912	7.60341	0	3.70587
24,25-Dihydrolanosterol	0	0	0	0	0	0	0	0	0	0	0	0	0	0	0	0
24-Hydroxycholesterol	0	0	24.5509	415.853	0	0	0	57.8685	40.9738	54.0642	18.5713	40.0065	0	0	0	16.2042
25-Hydroxycholesterol	30.9362	0	0	0	8.42247	119.04	0	0	0	0	0	0	0	0	0	2.07031
2-Hydroxy-Estrone	0.686239	0	0	0	0	0	0.949118	0	0	0	0	0	0	0	0	0
2-Methoxy-Estrone	0	0	0	0	0	0	0	0	0	0.414381	0	0	0	0	0	0
4-Methoxy-Estrone	0	0.20152	0	0	0	0	0	0	0	1.75767	0	0	0	0	0	0
5a-Pregnane-3,20-dione	0	0	0	14.5305	0	0	4.77654	0.592607	0	3.36681	0	9.20431	0	0	0	2.64861
5b-Androsterone	0	0	0	0	7.84188	0	0	0	0	0	0	0	0	0	0	1.04629
7a,27-Dihydroxycholesterol	0	0	0	0	0.408369	5.53743	0.0210584	0	0.579981	0.602858	0.0414797	0.00838655	0.61672	0.0537408	1.13941	0.272148
7-Hydroxy-cholesten-3-one	0	0.358603	3.47645	152.403	0.100098	0	3.00799	20.1592	6.57399	15.0208	0.0579047	0.580835	0.443231	0.606178	0	0.276453
7-Ketocholesterol	2.63469	3.12777	9.37714	6.34447	3.65603	76.4257	4.66615	2.47414	7.54045	1.05208	2.43658	4.03133	4.42364	2.49172	21.3118	4.37621
7a,25-Dihydroxycholesterol	0	0	134.483	0	0	0	86.6217	0	433.051	59.249	0	0	0	0	57.6737	180.69
Aldosterone	0	0	0	0	0	0	0	0	0	0	0	0	0	0	0	0
Androstanedione	1.59253	4.4624	2.41855	1.03187	0.281464	1.19829	1.80377	1.44464	1.12671	0	2.6156	1.34428	1.09144	0.736524	1.42343	1.20266
Androstenedione	0.592747	0.428946	0.555943	9.73025	0.324298	0.523268	2.54029	3.80563	0.796165	2.0685	0.423394	1.02952	0.540627	0.239284	0.367766	0.909538
Androsterone	0	0	0	1.67693	4.1659	0	0	0.555117	0	6.6645	0	0	0	0	0	0
Cholesterol	768.743	773.844	541.14	1879.18	1256.72	2459.92	1342.26	537.716	645.158	731.862	662.954	1078.27	1845.49	781.012	1441.28	0
Cortexolone	0	0.412548	0.713363	0.473327	0	0	3.09275	0.401914	0.603622	0.975207	0.317942	0.631254	2.52635	0	0.363338	0
Corticosterone	1.34645	2.28424	0.551434	0.267828	0	0	3.26334	0.30735	0.371188	0.558448	0.889292	4.00999	1.59337	0.66713	2.10769	0
Cortisol	16.8704	15.6444	12.0197	5.84549	2.09296	15.9698	66.6607	8.66223	28.263	17.8891	24.0331	11.1601	21.9791	16.6137	18.0868	4.15685
Cortisone	4.11194	11.1693	5.03918	0.600824	0.226251	1.86119	13.5549	0.902821	2.65932	3.01995	2.75406	6.44673	5.83549	1.18345	2.32571	4.46183
dehydroepiandrosterone	47.179	74.1837	11.4307	56.9706	8.3464	32.2563	107.752	54.6142	54.8688	35.7293	103.565	35.7906	6.51285	77.7977	22.693	26.424
Deoxycorticosterone	0	0	0	0.0321561	0	0	0.043453	0.00979091	0	0.0051971	0	0.0244323	0.0587707	0.00149232	0	0
Desmosterol	0	0	0	0	0	0	0	0	216.522	0	661.084	0	0	1399.11	0	1125.46
Dihydrotestosterone	0.353331	0.0972935	0	0	1.80334	1.01274	0.487943	0	0.964174	4.02206	0.0726362	0	0.510726	0.306992	0	0
Estrone	0	0	0	0	0	0	0	0	0	0	0	0	0	0	0	0
Lathosterol	945.094	595.473	413.439	1526.38	982.07	1625.59	1425.42	467.15	648.368	648.269	632.929	831.737	1158.66	698.762	1150.56	0
Pregnanediol	0	4.40146	5.87086	97.9566	13.3773	22.4816	10.0085	17.0051	12.932	0	5.42134	10.8589	13.259	8.74958	11.6398	4.08685
Pregnenolone	0	0	4.03586	17.7711	10.7307	0	28.676	14.6922	0	8.92568	0	0	11.4916	6.41559	0	49.816
Progesterone	0.277904	0.140689	0.0813211	9.10827	0.35515	0.106193	8.70548	1.25066	0.068731	0.147684	0.0355818	14.9429	0.084643	0.034262	0.0252365	8.74488
Testosterone	0.0506052	0.0664652	0.0395243	0.144162	0.351882	0.0395849	0.192023	0.196349	0.156413	0.441482	0.0418589	0.0737045	0.0490603	0.0579375	0.0153735	0.0527633
Vitamin-D3	0	0	0	0	0	0	0	0	0	0	0	0	0	0	0	0
b-Sitosterol	9.54037	10.7886	11.1087	14.289	0	0	0	14.4219	0	0	0	0	7.09105	13.3947	7.83864	4.11057

## Sheet: Figure 1G
Figure 1G. The activity levels of the steroidogenic enzyme, CYP11A1, across different regions of the 16 TNBC tumours.
Patient reference number	Time	H scores of Immune regions	H scores of Tumour regions
624629	202211447	2+ 70%	1+ 80%
629798	202217284	1+ 50%	1+ 90%
630942	202217362	2+ 70%	1+ 40%
630949	202217379	1+ 30%	1+ 50%
631943	202218079	2+ 80%	1+ 80%
636724	202222664	1+ 40%	1+ 20%
637078	202223634	2+ 60%	1+ ＜10%
642547	202228143	2+ 50%	1+ 30%
643248	202228454	2+ 30%	1+ 60%
645437	202230057	2+ 20%	1+ 50%
650481	202233936	1+ 40%	1+ 20%
655052	202302413	1+ 10%	1+ 30%
656359	202303410	1+ 70%	1+ 10%
656421	202303768	1+ 30%	0
658691	202305091	1+ 50%	1+ 30%
666072	202312491	2+ 70%	1+ 20%

## Sheet: Figure 2B
Figure 2B. The progression of tumour growth following E0771.LMB cells transplanted subcutaneously into control versus Cyp11a1cKO mice.
Days	Control												Cyp11a1cKO
0	0	0	0	0	0	0	0	0	0	0	0	0	0	0	0	0	0	0	0	0	0	0
9	65.14	27.14	73.6222	94.097	78.5398										21.13	21.45	10.31
12	152.68	177.12	162.097	163.14	180.983	35.4375	175.338	126.75	130.181	35.7435	219.024	93.636			63.9	48.41	32.69	31.2	20.23	15.376	35.301	8.788
14	321.7	192.74	364.607	284.185	320.382	58.5385	253.125	133.088	105.875	51.304	324.337	205.953	31	30.24	129.29	84.45	84.45	51.9115	40.656	16.8175	51.6375	11.2995
16	329.79	292.22	376.496	343.13	388.386	124.93	368.475	173.4	210.944	67.712	359.856	259.2	36.09	71.04	200.95	88.63	90.52	67.968	59.904	27.38	102.344	13.328
19	569.41		416.248	709.422	614.242	235.468	590	252.486	465.75	173.95	637.562	518.4	43.57	79.81	232.27	112.57	100.79	116.964	94.221	62.208	208.25	37.8225

## Sheet: Figure 2D
Figure 2D. The scaled concentrations of steroid hormones detected in the tumours from control and Cyp11a1cKO mice via LC-MS after organic solvent extraction.
Sample.Name	Corticosterone	11-dehydrocorticosterone	11-deoxycorticosterone	Aldosterone	Androstenedione	Testosterone	DHEA	Estrone	Estradiol	Estriol	Pregnenolone	Progesterone
T1	1.938	0.185	0.259	0.141	0	0.004	1.765	0.032	0.163	0.143	0.004	2.253
T2	6.761	1.492	0.89	0.234	0	0.006	2.817	0.024	0.148	0	0	1.12
T3	1.017	0.281	0.035	0	0.052	0.486	2.464	0.033	0.208	0.249	0	0.507
T4	2.576	0.202	0.319	0.141	0.032	0.008	2.598	0.02	0.234	0.109	0	0.846
T5	0.963	0.187	0.054	0.179	0.023	0.002	1.671	0.01	0.128	0.115	0	6.261
T6	0.818	0.892	0.037	0.19	0.124	0.008	2.414	1.712	0.996	0.971	0	2.1974
KO5	0	0	0	0	0	0	0	0	0	0	0	0
KO6	0	0	0	0	0	0.103947	0	0	0	0	0	0.03
KO7	2.92225	0	0	0	0	0.08	0	0	0	0	0	0
KO8	1.3906	0	0	0	0	0	0	0	0	0	0	0
KO9	0.295539	0	0	0	0	0	0	0	0	0	0	0
KO10	0.284055	0	0	0	0	0	0	0	0	0	0	0
KO11	0.453066	0	0	0	0	0.0896406	0	0	0	0	0	0.02
KO12	0.671659	0	0	0	0	0	0	0	0	0	0	0
KO13	0	0	0	0	0	0	0	0	0	0	0	0.21

## Sheet: Figure 2J
Figrue 2J. Mertk expression in CD11b+ cells from Vav1Cre and Cyp11a1cKO mice.
Control	Cyp11a1cKO
49.6	38.6
47	22.4
48.7	14.9
40.6	18

## Sheet: Figure 2K
Figure 2K. iNos expression in CD11b+ cells of Vav1Cre versus Cyp11a1cKO mice.
Control	Cyp11a1cKO
2.85	7.19
5.6	28.3
6.36	41.9

## Sheet: Figure 2L
Figure 2L. Arg1 expression in CD11b+ cells of Vav1Cre versus Cyp11a1cKO mice.
Control	Cyp11a1cKO
21.4	3.71
15	7.61
15.9	3.91
12.6	4.43
9.11	6.45

## Sheet: Figure 3F
Figure 3F. The CD86 MFI differential between DC-Mock and DC-GC groups.
Mock	GC
1370000	450000
1250000	489000
1380000	494000
1630000	553000
858000	231388

## Sheet: Figure 3G
Figure 3G. The concentrations of specific cytokines, as determined by ELISA, within DC-Mock and DC-GC groups.
IL-10			IL-12
Mock	GC		Mock	GC
766.991	1072.99		982.441	131.744
655.97	1029.28		895.706	26.9681
593.868	989.033		909.237	66.8662
283.357	812.093		688.583	26.6212
79.703	546.684		230.622	96.3561
IL-6			IL1b
Mock	GC		Mock	GC
2844.05	1990		87.3339	19.2425
2726.41	1905.71		80.9834	4.42474
2722.7	1942.76		100.388	59.1095
2657.86	1074.82		65.1072	65.46
2237.32	941.429		80.6306	42.8805

## Sheet: Figure 3H
Figure 3H. The expression levels of IFNg in CD8+ T cells from T-DC-Mock and T-DC-GC groups.
DC_Mock-T	DC_GC-T
22.6	4.64
21.3	4.4
24.3	4.02

[truncated: 17 more sheets: Figure 3I, Figure 3K, Figure 3M, Figure 3N, Figure 4J, Figure 5B, Figure 5E, Figure 5F, Figure 5I, Figure 5K, Figure S2A, Figure S2B, Figure S2C, Figure S2I, Figure S2J, Figure S3J, Figure S4E]
